# Supplementary material for: Tracking tuberculosis control using detailed population health and satellite luminosity data: findings from Kazakhstan
Source: PLoS One. 2026 Apr 22;21(4):e0347191. doi: 10.1371/journal.pone.0347191 (PMC13102244; doi:10.1371/journal.pone.0347191)
Supplement: S1 File — (ZIP) [file pone.0347191.s006.zip]

Archive with 5 entries (4 files):
- S1 File/
- S1 File/Dataset in Excel.xls
- S1 File/Dataset in Stata.dta
- S1 File/Stata do file in TXT format.txt
- S1 File/Stata do file.do
