# Supplementary material for: Tracking tuberculosis control using detailed population health and satellite luminosity data: findings from Kazakhstan
Source: PLoS One. 2026 Apr 22;21(4):e0347191. doi: 10.1371/journal.pone.0347191 (PMC13102244; doi:10.1371/journal.pone.0347191)
Supplement: S1 File — (ZIP) [file pone.0347191.s006.zip › S1 File/Dataset in Excel.xls]

## Sheet: Sheet1
year	id	region	district_x	pop_0_15_total	pop_0_15_male	pop_0_15_female	pop_16_62_57_total	pop_16_62_male	pop_16_57_female	pop_63_58_total	pop_63_plus_male	pop_58_plus_female	COUNT	AREA	MIN	MAX	RANGE	MEAN	STD	SUM	VARIETY	MAJORITY	MINORITY	MEDIAN	tub_inc_p100000	tub_prev_p100000	phys_p10000	nurses_p10000	all_ethnicities	kazakhs	russians	ukranians	germans	tatars
2000	101	akmola	Kokshetau	33457	16961	16496	85484	40336	45148	15646	4312	11334	754	0.0523611	0	60	60	17.3926	15.9048	13114	54	0	36	13	254.4	453	22.1	96.6	147837	61385	57972	8689	3874	4547
2000	102	akmola	Stepnogor	16449	8370	8079	42833	20838	21995	9673	2717	6956	2585	0.179514	0	54	54	4.99304	10.0049	12907	51	0	8	0	200	349.2	41.7	40.8	67827	17068	39459	4309	3299	1652
2000	103	akmola	Akkol	10000	5081	4919	20466	10769	9697	3994	1163	2831	17537	1.21785	0	35	35	0.336375	2.1531	5899	31	0	7	0	103.4	419.2	18.3	68.1	33289	11634	13793	2343	2755	778
2000	104	akmola	Arshaly	8172	4116	4056	17313	9006	8307	3412	1003	2409	11146	0.774028	0	34	34	1.05293	3.39611	11736	30	0	29	0	117.7	207.8	15.2	50.9	27789	6617	13989	2398	2699	482
2000	105	akmola	Astrahan	9585	4878	4707	18918	9791	9127	3852	1130	2722	13591	0.943819	0	24	24	0.516003	2.16453	7013	19	0	22	0	102.9	243.9	14.2	75	32210	12627	9874	2698	2559	577
2000	106	akmola	Atbasar	17013	8595	8418	35734	18476	17258	7200	2095	5105	20140	1.39861	0	54	54	0.639325	3.25372	12876	47	0	26	0	173	535.9	22.2	76.8	59921	17767	24179	7191	5203	1317
2000	107	akmola	Bulandy	11481	5752	5729	23865	12661	11204	5338	1532	3806	9965	0.692014	0	27	27	0.55424	2.49378	5523	22	0	27	0	97.3	323.9	21.4	67.5	40728	11133	20459	2441	3762	658
2000	108	akmola	Egindikol	3034	1546	1488	5725	3080	2645	914	284	630	9783	0.679375	0	21	21	0.192988	1.40455	1888	15	0	16	0	257	564.8	21.9	77.2	8661	3733	2200	1107	317	166
2000	109	akmola	Enbekshilder	7242	3698	3544	14466	7669	6797	2930	874	2056	20606	1.43097	0	12	12	0.0681355	0.74622	1404	7	0	12	0	134.8	337.1	9.1	58.7	22213	13152	5728	569	609	405
2000	110	akmola	Ereimentau	12816	6558	6258	24480	13224	11256	3823	1128	2695	32949	2.28812	0	39	39	0.24717	1.80821	8144	34	0	28	0	136.8	353.3	21.2	66.3	39459	21406	9698	3217	2070	648
2000	111	akmola	Esil	10089	5143	4946	21725	11478	10247	4547	1323	3224	15811	1.09799	0	47	47	0.688318	3.05004	10883	38	0	40	0	157.8	325.6	19.2	67.3	35185	8447	14143	5767	2467	1086
2000	112	akmola	Zhaksy	9684	5005	4679	17519	9138	8381	2837	825	2012	18467	1.28243	0	22	22	0.253208	1.47439	4676	17	0	22	0	162.1	442.2	11.7	48.4	29112	12904	6211	4800	1820	489
2000	113	akmola	Zharkain	7129	3608	3521	14219	7653	6566	2241	630	1611	22287	1.54771	0	23	23	0.105308	1.10599	2347	18	0	23	0	130.9	258.9	17.3	50.5	21998	8841	6883	2377	622	730
2000	114	akmola	Zerendi	14766	7534	7232	28845	15228	13617	5708	1734	3974	15441	1.07229	0	27	27	1.12311	3.21844	17342	24	0	8	0	227.5	374.4	10.8	47.8	49709	27685	13614	1900	2852	612
2000	115	akmola	Korgalzhyn	5725	2941	2784	8902	4695	4207	1345	417	928	16845	1.16979	0	14	14	0.0383497	0.569911	646	9	0	14	0	194.4	459.6	18.1	64.1	14198	11532	757	333	245	108
2000	116	akmola	Sandyktau	7695	3945	3750	16325	8577	7748	4009	1219	2790	11907	0.826875	0	18	18	0.592761	2.20069	7058	14	0	8	0	93.5	270.5	13.5	58.7	27560	5121	16201	1273	2611	150
2000	117	akmola	Tselinograd	15488	7935	7553	29090	15229	13861	4878	1424	3454	14136	0.981667	0	41	41	1.71406	3.83582	24230	30	0	7	0	109.2	298	30.3	58.6	44642	26136	8264	2077	2692	899
2000	118	akmola	Shortandy	8915	4487	4428	19574	10459	9115	3881	1105	2776	8687	0.603264	0	29	29	0.919305	2.97962	7986	25	0	17	0	224.8	360.3	21.9	43.7	31775	7425	13123	3090	3489	589
2000	119	akmola	Schuch'e	21076	10854	10222	367021	24815	342206	11005	3274	7731	11470	0.796528	0	54	54	1.33435	4.69026	15305	48	0	34	0	162.6	367.3	21.7	60.1	83913	28240	42814	3517	3810	995
2000	201	aktobe	Aktobe	74463	38234	36229	178410	85289	93121	29528	8346	21182	4324	0.300278	0	59	59	6.3587	11.6061	27495	54	0	44	0	268.9	502.3	74.2	90.2	283871	168123	76070	23794	4309	8135
2000	202	aktobe	Alga	12260	6375	5885	21201	10643	10558	3858	1163	2695	13405	0.930903	0	19	19	0.251026	1.55468	3365	14	0	17	0	283.6	610.3	17.7	44.9	38403	26943	5112	3361	878	474
2000	203	aktobe	Aiteke bi	12736	6458	6278	19167	9968	9199	2364	764	1600	65973	4.58146	0	14	14	0.0432753	0.623285	2855	9	0	14	0	255.4	526.3	13.4	34.8	33152	29186	1508	605	84	172
2000	204	aktobe	Baiganin	9430	4803	4627	13468	7081	6387	1629	554	1075	94295	6.54826	0	14	14	0.0111247	0.324108	1049	9	0	8	0	178.1	696.3	16.9	52.4	24405	23223	0	0	1	1
2000	205	aktobe	Kargaly	5754	2931	2823	11012	5675	5337	2284	716	1568	9127	0.633819	0	30	30	0.988934	3.22604	9026	25	0	8	0	164.9	313.8	24.5	47.9	18564	10051	4584	2852	1174	135
2000	206	aktobe	Kobda	9372	4756	4616	15251	8018	7233	2473	743	1730	24899	1.7291	0	11	11	0.0211253	0.414838	526	5	0	11	0	106.2	446.9	16.2	50.7	25251	19300	2270	2222	551	126
2000	207	aktobe	Martuk	9228	4667	4561	17884	9359	8525	3909	1170	2739	11995	0.832986	0	16	16	0.284702	1.59644	3415	11	0	15	0	136.8	348.5	17.2	36.7	30529	15204	6556	6954	1479	883
2000	208	aktobe	Mugalzhar	22154	11267	10887	36754	18615	18139	4937	1525	3412	37030	2.57153	0	51	51	0.346233	2.28	12821	46	0	8	0	195.6	539.4	19.4	53.3	63829	52777	5591	2080	385	474
2000	209	aktobe	Oiyl	8441	4359	4082	10958	5824	5134	1346	428	918	19087	1.32549	0	9	9	0.0141981	0.31176	271	3	0	9	0	264.4	769.2	20.2	51.9	20451	19227	203	8	3	66
2000	210	aktobe	Temir	13322	6764	6558	20195	10318	9877	2459	764	1695	18982	1.31819	0	30	30	0.191497	1.57128	3635	24	0	25	0	223.7	524.9	17.6	54.4	36430	34022	438	76	12	87
2000	211	aktobe	Hromtau	13769	6992	6777	25860	13056	12804	3909	1199	2710	23048	1.60056	0	57	57	0.791609	3.94545	18245	52	0	42	0	205.5	538.8	19.6	52.7	43106	30043	7525	2999	1003	584
2000	212	aktobe	Shalkar	16824	8680	8144	26061	13518	12543	3684	1176	2508	105645	7.33646	0	32	32	0.0438166	0.737123	4629	26	0	28	0	192.3	412.4	20.3	55.9	46698	43683	583	29	22	222
2000	213	aktobe	Yrgyz	6227	3186	3041	8382	4456	3926	970	333	637	70445	4.89201	0	11	11	0.00503939	0.21029	355	5	0	11	0	284.8	873.4	15.1	47.2	15706	14922	31	0	0	1
2000	301	almaty	Taldykorgan	32419	16574	15845	73698	34114	39584	12855	3671	9184	639	0.044375	0	45	45	8.9421	10.6119	5714	38	0	41	5	112.5	263.1	7.2	20.8	121341	67809	41529	1531	2086	2694
2000	302	almaty	Kapshagai	13337	6809	6528	28927	14118	14809	4632	1342	3290	95	0.00659722	0	30	30	16.8842	7.12278	1604	25	14	19	17	174.9	281.9	17.6	38.8	47299	23517	19880	969	659	568
2000	303	almaty	Tekeli	5765	2951	2814	14434	7208	7226	4932	1465	3467	38	0.00263889	12	19	7	16.1053	1.75903	612	8	18	12	16	127	248	19.6	50.8	24385	7381	15410	552	729	702
2000	304	almaty	Aksy	14732	7489	7243	25455	13425	12030	3713	1129	2584	22597	1.56924	0	17	17	0.0611586	0.812553	1382	13	0	7	0	170.4	287.3	18.4	43.3	39881	36250	1952	42	117	242
2000	305	almaty	Alakol	25378	13227	12151	46312	24288	22024	7580	2406	5174	60703	4.21549	0	24	24	0.0944764	1.03679	5735	20	0	23	0	140.4	428	10.6	27.5	76838	59162	15087	170	218	883
2000	306	almaty	Balkhash	11192	5709	5483	17458	9193	8265	2196	635	1561	64209	4.45896	0	14	14	0.0169135	0.38456	1086	10	0	14	0	165	330.1	12.6	25	30304	26387	2315	126	385	54
2000	307	almaty	Enbekshikazakh	66092	33563	32529	117104	59649	57455	19807	6332	13475	15053	1.04535	0	30	30	0.779446	2.85568	11733	26	0	30	0	156.9	238.9	11.7	23.2	203198	91448	36657	1633	2280	1420
2000	308	almaty	Zhambyl	35001	17812	17189	62695	31903	30792	9104	2803	6301	29574	2.05375	0	28	28	0.162068	1.3934	4793	25	0	27	0	126.8	265.6	9.7	18.1	108502	81076	14690	635	1249	843
2000	309	almaty	Kerbulak	18377	9225	9152	30187	15742	14445	4592	1407	3185	18036	1.2525	0	22	22	0.145709	1.21646	2628	18	0	7	0	63.5	204.1	11.6	46.1	51710	41471	7250	318	177	358
2000	310	almaty	Koksu	12641	6443	6198	23539	11997	11542	3781	1141	2640	11356	0.788611	0	16	16	0.0872666	0.93485	991	11	0	8	0	152.3	329.1	12.1	40.7	39100	28772	6356	170	512	417
2000	311	almaty	Karatal	14277	7233	7044	27974	14239	13735	5058	1483	3575	38140	2.64861	0	34	34	0.0842423	1.13707	3213	29	0	21	0	107	342.6	13.4	35.3	44503	24059	12115	298	514	352
2000	312	almaty	Karasai	46257	23576	22681	93533	46982	46551	15745	4824	10921	3279	0.227708	0	39	39	4.23788	6.70251	13896	33	0	6	0	108.9	174.1	11.2	15	157586	82781	42950	1814	2408	2032
2000	313	almaty	Panfilov	40886	20741	20145	64637	32767	31870	8004	2707	5297	18116	1.25806	0	28	28	0.165875	1.48077	3005	23	0	8	0	78.6	142.6	12.7	37.9	114848	70252	5706	125	90	597
2000	314	almaty	Raiymbek	31357	15845	15512	44622	23697	20925	6798	2379	4419	22668	1.57417	0	13	13	0.0715546	0.770976	1622	8	0	6	0	39.9	99.5	12	41.7	81283	77688	315	11	11	43
2000	315	almaty	Sarkant	14972	7726	7246	26851	13952	12899	5313	1601	3712	17996	1.24972	0	16	16	0.133641	1.08833	2405	11	0	6	0	125.9	555.1	16.9	63.3	44396	33052	9751	114	341	519
2000	316	almaty	Talgar	38612	19671	18941	82175	41847	40328	13345	3948	9397	9302	0.645972	0	48	48	1.56977	4.95035	14602	41	0	33	0	123.9	216.6	14	25.1	136947	65395	40248	1670	1668	1341
2000	317	almaty	Eskeldi	14670	7468	7202	28458	14613	13845	5494	1658	3836	6710	0.465972	0	21	21	0.639344	2.52313	4290	16	0	19	0	80.7	242.1	12.2	27.6	45781	28840	13413	375	1328	932
2000	318	almaty	Uigyr	22326	11298	11028	35882	18575	17307	4908	1670	3238	13850	0.961806	0	18	18	0.0726354	0.845414	1006	13	0	16	0	71.4	114.9	9	27.4	63455	25495	1360	43	20	59
2000	319	almaty	Ile	36214	18317	17897	75517	37692	37825	11966	3503	8463	13519	0.938819	0	48	48	1.0051	4.25261	13588	45	0	33	0	135.7	230.1	11.6	13.6	129701	64098	46563	2350	2841	1420
2000	401	atyrau	Atyrau	61222	31006	30216	116063	56547	59516	17667	4937	12730	6313	0.438403	0	60	60	2.95897	8.90596	18680	57	0	7	0	348.4	783.4	18.8	39.5	190474	151279	32461	1199	594	2198
2000	402	atyrau	Zhylyoi	22354	11373	10981	32549	16494	16055	3590	1082	2508	40261	2.7959	0	38	38	0.245871	1.97805	9899	34	0	6	0	118.2	309.5	22.5	48.9	61765	59672	854	68	5	260
2000	403	atyrau	Inder	10453	5427	5026	16069	8559	7510	2680	798	1882	19691	1.36743	0	19	19	0.184043	1.30684	3624	15	0	19	0	126.4	700.4	22.2	67.3	28819	27313	1117	38	13	53
2000	404	atyrau	Isatai	8524	4368	4156	12645	6707	5938	1763	541	1222	21176	1.47056	0	52	52	0.331885	2.39655	7028	46	0	30	0	173.1	463.5	19.5	57.3	22609	22282	26	6	1	4
2000	405	atyrau	Kurmangazy	20254	10297	9957	30753	16237	14516	5015	1414	3601	35745	2.48229	0	16	16	0.134956	1.08414	4824	12	0	6	0	124.7	440.2	14.2	44.2	56129	53545	1923	30	17	74
2000	406	atyrau	Kyzylkoga	12104	6214	5890	16952	9020	7932	2045	628	1417	40294	2.79819	0	16	16	0.0709039	0.812135	2857	13	0	8	0	163.7	471.9	13.8	41.1	30813	30371	44	2	0	4
2000	407	atyrau	Makat	9528	4883	4645	14149	7244	6905	1792	510	1282	7207	0.500486	0	38	38	0.53448	2.93681	3852	32	0	28	0	303.5	619.8	15.1	41.4	25815	24825	504	46	24	76
2000	408	atyrau	Mahambet	9325	4711	4614	14414	7531	6883	2260	670	1590	15787	1.09632	0	45	45	0.314246	1.93866	4961	30	0	21	0	111.1	401.5	356.1	35.6	27197	26583	225	18	5	15
2000	501	east kazakhstan	Oskemen	63779	32322	31457	205266	99140	106126	48193	13493	34700	520	0.0361111	12	60	48	43.825	14.2897	22789	49	60	12	47	105.2	217	29.6	62.2	317667	68462	236220	4890	5475	3600
2000	504	east kazakhstan	Kurchatov	2462	1272	1190	6178	3051	3127	774	176	598	249	0.0172917	0	30	30	9.94779	7.91783	2477	23	0	30	10	128.3	171.1	37.6	81.7	10274	3128	6428	269	186	163
2000	505	east kazakhstan	Leninogorsk	13278	6748	6530	39599	19912	19687	11619	3130	8489	6259	0.434653	0	58	58	1.68797	6.64475	10565	54	0	42	0	77.7	273.5	29.5	76.1	64514	4702	58265	856	959	693
2000	506	east kazakhstan	Semei	73399	36844	36555	189086	90551	98535	36221	9733	26488	56704	3.93778	0	60	60	0.784336	4.58037	44475	57	0	8	0	185	378.4	53.1	71.9	309575	169135	112879	3568	4606	12581
2000	507	east kazakhstan	Abai	6210	3105	3105	10095	5357	4738	1325	391	934	34494	2.39542	0	13	13	0.0340929	0.529249	1176	8	0	6	0	95.2	229.7	20.8	35.4	17568	16580	142	3	27	15
2000	508	east kazakhstan	Ayagoz	27254	13841	13413	47588	24625	22963	6227	1853	4374	81005	5.62535	0	53	53	0.122918	1.57382	9957	47	0	7	0	138.1	332.5	22.4	51.8	81514	72733	3898	143	322	657
2000	509	east kazakhstan	Beskaragai	8027	3989	4038	15834	8388	7446	3790	1136	2654	18078	1.25542	0	20	20	0.241122	1.51906	4359	15	0	20	0	136.7	284.2	13.7	39.4	26920	16640	7585	359	1138	679
2000	510	east kazakhstan	Boroduliha	12276	6336	5940	29715	15869	13846	6154	1813	4341	11092	0.770278	0	36	36	0.995132	3.44602	11038	31	0	8	0	91.2	203.1	17.3	46.3	46151	12329	26466	799	6505	912
2000	511	east kazakhstan	Glubokoe	14094	7263	6831	40039	20963	19076	12961	3937	9024	13438	0.933194	0	57	57	2.19869	5.89348	29546	53	0	8	0	103.9	222.9	14.3	34.2	68606	11496	54262	980	2162	627
2000	512	east kazakhstan	Zharma	18748	9634	9114	34399	17937	16462	5629	1676	3953	39440	2.73889	0	30	30	0.276242	1.82901	10895	25	0	7	0	157.4	284.3	19.8	43.8	55476	47023	4828	405	616	322
2000	513	east kazakhstan	Zaisan	13463	6821	6642	22143	11586	10557	3706	1237	2469	17493	1.21479	0	26	26	0.159607	1.40664	2792	22	0	23	0	103.8	200	22.5	60.5	39948	35683	2080	16	24	468
2000	514	east kazakhstan	Zyryan	20595	10519	10076	54183	27605	26578	17774	5330	12444	20351	1.41326	0	51	51	0.964867	3.97325	19636	47	0	41	0	86.5	232.6	21.5	76.5	91534	13275	75812	1106	1662	1236
2000	515	east kazakhstan	Kokpekty	13645	7147	6498	25815	13647	12168	5383	1614	3769	26047	1.80882	0	18	18	0.124621	1.11784	3246	14	0	7	0	111.5	272	14.3	47.8	42755	30154	9311	125	1128	896
2000	516	east kazakhstan	Korshim	13952	7190	6762	25763	13675	12088	4527	1387	3140	40655	2.82326	0	23	23	0.0453573	0.756009	1844	19	0	17	0	63.1	142.1	21.5	54.2	42512	36610	3999	40	120	134
2000	517	east kazakhstan	Katonkaragai	13545	6972	6573	25551	13686	11865	5361	1679	3682	23682	1.64458	0	18	18	0.0859302	0.928627	2035	14	0	18	0	38.1	185.9	17.8	54.2	43594	32921	8697	62	388	335
2000	518	east kazakhstan	Tarbagatai	23274	12038	11236	36746	19764	16982	4837	1531	3306	40347	2.80187	0	18	18	0.0971324	0.964335	3919	13	0	17	0	145.7	357.4	17.2	36	64817	61069	801	16	131	65
2000	519	east kazakhstan	Ulan	12032	6197	5835	26789	13906	12883	6281	1942	4339	18102	1.25708	0	46	46	0.771959	3.01796	13974	28	0	25	0	100.4	254.5	12.8	36.4	44381	27765	14066	519	695	228
2000	520	east kazakhstan	Urzhar	30037	15354	14683	55343	29102	26241	8502	2771	5731	42952	2.98278	0	33	33	0.258591	1.67425	11107	28	0	29	0	154.7	304	13.7	31.1	92674	78924	8671	148	783	276
2000	521	east kazakhstan	Shemonaiha	12642	6456	6186	34185	17692	16493	9972	2928	7044	6721	0.466736	0	46	46	3.31424	6.79577	22275	41	0	46	0	81.3	191	21.7	61.7	55116	5044	47265	799	2908	305
2000	601	jambyl	Taraz	95227	48453	46774	202597	95048	107549	32649	9739	22910	239	0.0165972	11	56	45	33.8536	12.6067	8091	46	24	11	33	155.7	260.5	51.7	102.9	328786	176044	101780	1670	4378	7461
2000	602	jambyl	Baizak	25217	12942	12275	39600	20522	19078	4890	1557	3333	10409	0.722847	0	30	30	0.216639	1.57676	2255	18	0	8	0	157.3	301.6	10.1	33.6	73574	57451	3344	363	407	455
2000	603	jambyl	Zhambyl	25319	12862	12457	40385	21056	19329	5030	1610	3420	5001	0.347292	0	29	29	1.24715	3.96834	6237	26	0	25	0	132.5	265	9.6	31.5	73677	49923	4603	659	556	1174
2000	604	jambyl	Zhualy	18211	9295	8916	26405	13908	12497	4176	1309	2867	5476	0.380278	0	24	24	0.225347	1.70966	1234	20	0	7	0	114.1	252.5	13.4	60.1	50362	41679	5041	816	396	136
2000	605	jambyl	Kordai	37593	19069	18524	58291	29834	28457	9350	2786	6564	14103	0.979375	0	40	40	0.376657	2.23487	5312	32	0	25	0	97.9	216.7	10.6	33	108034	52233	20267	1446	1472	429
2000	606	jambyl	Turar Ryskulov	22409	11419	10990	34268	18018	16250	4618	1388	3230	15250	1.05903	0	21	21	0.135016	1.25212	2059	18	0	20	0	101.3	284.3	14.7	50.5	60924	52783	4060	547	364	505
2000	607	jambyl	Merke	25780	13043	12737	40656	20826	19830	6853	2161	4692	10896	0.756667	0	23	23	0.224578	1.77004	2447	19	0	7	0	127.7	314.5	12	42.2	71944	47303	8425	1188	761	442
2000	608	jambyl	Moiynkum	11905	6115	5790	19686	10618	9068	2584	781	1803	82131	5.70354	0	18	18	0.0294164	0.537554	2416	14	0	18	0	147.4	384.4	11.5	45.7	32636	27440	3427	330	119	95
2000	609	jambyl	Sarysu	17349	8820	8529	27629	14204	13425	2886	877	2009	51820	3.59861	0	24	24	0.0473755	0.773808	2455	20	0	6	0	173.1	399.2	14.4	70.3	45321	39249	3202	431	159	252
2000	610	jambyl	Talas	18228	9225	9003	30313	15777	14536	4512	1329	3183	19460	1.35139	0	21	21	0.049075	0.813811	955	16	0	15	0	196.3	388.7	16.2	63.2	49643	40108	4846	453	425	312
2000	611	jambyl	Shu	32062	16234	15828	54231	27700	26531	8499	2609	5890	19198	1.33319	0	43	43	0.247474	2.14185	4751	35	0	24	0	292.9	539.5	14.4	58.3	93281	61476	14693	1220	1337	1012
2000	701	west kazakhstan	Oral	52099	26218	25881	139345	66453	72892	31338	8987	22351	451	0.0313194	0	57	57	22.1818	16.3593	10004	52	5	6	18	225	377.6	52.3	138.7	228243	99694	115269	7573	1251	5576
2000	702	west kazakhstan	Akzhaiyk	17187	8878	8309	27429	14614	12815	4112	1173	2939	45428	3.15472	0	14	14	0.0315004	0.537162	1431	9	0	6	0	141	293.1	16	60.1	46801	42513	2308	95	7	151
2000	703	west kazakhstan	Borli	14397	7365	7032	30309	15482	14827	5281	1607	3674	6419	0.445764	0	26	26	0.0510983	0.707078	328	6	0	10	0	151	257.2	20.1	45.6	55874	33043	13231	5569	334	1126
2000	704	west kazakhstan	Zhanakala	8962	4576	4386	12862	6800	6062	1754	479	1275	37813	2.6259	0	13	13	0.0204692	0.422635	774	9	0	8	0	245	672.6	16.1	69.4	23923	22431	124	27	4	335
2000	705	west kazakhstan	Zhanibek	6523	3390	3133	11129	5906	5223	1686	440	1246	15141	1.05146	0	12	12	0.0377122	0.557829	571	7	0	8	0	182	471.6	14	69.1	18642	17179	632	28	4	34
2000	706	west kazakhstan	Zelenov	14830	7472	7358	33107	17269	15838	8188	2545	5643	13667	0.949097	0	43	43	0.843126	3.01638	11523	34	0	8	0	132	282.4	14.5	47.1	54508	23512	26799	2304	429	1062
2000	707	west kazakhstan	Kaztalovka	13989	7181	6808	21177	11244	9933	3158	840	2318	35192	2.44389	0	11	11	0.0236986	0.439388	834	6	0	6	0	137	463.8	17.1	57.1	37192	35116	347	28	7	219
2000	708	west kazakhstan	Karatobe	7938	4078	3860	11636	6244	5392	1314	364	950	17340	1.20417	0	9	9	0.0100923	0.266685	175	3	0	9	0	280	462.8	14.9	65.5	20030	19102	115	8	1	14
2000	709	west kazakhstan	Bokeiordasy	7015	3530	3485	10631	5701	4930	1480	391	1089	34354	2.38569	0	9	9	0.00916924	0.2702	315	4	0	8	0	167	355.7	17.8	70.1	18744	17974	0	0	0	22
2000	710	west kazakhstan	Syrym	10330	5302	5028	17412	9195	8217	2354	689	1665	22059	1.53187	0	14	14	0.0389864	0.589682	860	8	0	14	0	169	355.3	14	61.2	27372	25962	259	30	48	0
2000	711	west kazakhstan	Taskala	6311	3229	3082	11909	6217	5692	2165	611	1554	15459	1.07354	0	15	15	0.0547254	0.734224	846	10	0	15	0	108	374.5	13.3	52.7	19526	16005	2380	150	16	304
2000	712	west kazakhstan	Terekti	13734	7135	6599	25849	13470	12379	4782	1416	3366	16036	1.11361	0	38	38	0.318658	1.93937	5110	26	0	8	0	188	367.2	11.1	43	43500	32766	6359	2361	112	435
2000	713	west kazakhstan	Shyngyrlau	6854	3467	3387	12393	6469	5924	2157	647	1510	12870	0.89375	0	14	14	0.104584	0.98249	1346	9	0	6	0	165	401.2	17.5	60	19829	16096	1584	874	34	674
2000	801	karaganda	Karagandy	98453	50083	48370	276465	133607	142858	62082	17190	44892	902	0.0626389	10	60	50	38.7506	15.4294	34953	51	60	14	42	149.3	270.3	87.6	147.1	449356	121324	237008	27064	20018	15551
2000	802	karaganda	Balkhash	19648	10090	9558	45832	22700	23132	8957	2282	6675	1778	0.123472	0	60	60	6.15467	11.6049	10943	52	0	6	0	201.3	451	26.8	58.2	77425	39337	28235	2024	1938	1262
2000	803	karaganda	Zhezkazgan	24727	12457	12270	60199	30095	30104	9271	2555	6716	101	0.00701389	28	60	32	50.703	8.42032	5121	30	60	28	53	175.9	299.1	24.9	58	99675	52935	30951	4912	2021	1398
2000	804	karaganda	Karazhal	7422	3834	3588	12863	6382	6481	1784	520	1264	39	0.00270833	14	44	30	29.0256	8.54397	1132	24	29	14	29	169.6	432.4	17.6	40.7	20935	13612	4673	619	258	217
2000	805	karaganda	Saran	11442	5687	5755	32479	16143	16336	8112	2461	5651	293	0.0203472	5	47	42	20.6246	10.607	6043	39	9	33	17	139.3	301.4	23	36.7	49710	6003	30980	3431	3494	2743
2000	806	karaganda	Satbaev	20989	10537	10452	41908	20696	21212	6536	1752	4784	24	0.00166667	37	58	21	52.5	5.20416	1260	13	56	37	54	204.7	428.4	18.5	46.7	73684	38614	19699	5242	1728	2193
2000	807	karaganda	Temirtau	39655	20419	19236	114738	55958	58780	24914	6778	18136	544	0.0377778	0	60	60	32.1801	17.894	17506	54	13	0	30	110	245.8	26.5	53.2	177359	23689	121878	12192	6763	4930
2000	808	karaganda	Shahtinsk	14505	7284	7221	40814	21002	19812	9778	2931	6847	422	0.0293056	9	44	35	23.1754	10.2086	9780	36	10	36	22	90	205.8	25.4	51.8	61723	6432	39475	5061	3379	3513
2000	809	karaganda	Abai	15992	8220	7772	38950	19844	19106	8821	2568	6253	11752	0.816111	0	54	54	2.359	6.27021	27723	49	0	7	0	149.5	305.9	23.6	48.6	59704	14417	29777	5145	2773	3203
2000	810	karaganda	Aktogai	8122	4165	3957	13265	7019	6246	2003	566	1437	99265	6.8934	0	50	50	0.129421	1.37492	12847	40	0	39	0	150	308	16.7	24.6	21883	19133	1112	63	125	1
2000	811	karaganda	Bukhar Zhyrau	20718	10626	10092	40622	20718	19904	6994	2063	4931	25994	1.80514	0	52	52	1.78699	4.83201	46451	44	0	43	0	128.4	323.1	9.8	20.7	66220	34011	19224	3250	3712	1089
2000	812	karaganda	Zhanaarka	11370	5698	5672	17823	9393	8430	2476	738	1738	108441	7.53062	0	37	37	0.111323	1.21889	12072	31	0	8	0	137.1	240.6	15.7	45.4	31106	26507	1728	400	352	61
2000	813	karaganda	Karkaraly	18477	9450	9027	29163	15317	13846	3895	1143	2752	63542	4.41264	0	21	21	0.0570174	0.757621	3623	17	0	21	0	132.8	237.1	13	30.3	49254	44091	1259	257	249	121
2000	814	karaganda	Nura	12719	6560	6159	21544	11202	10342	3244	974	2270	84574	5.87319	0	21	21	0.0692648	0.83971	5858	17	0	8	0	106.8	273.7	11.1	27.2	34154	21605	5378	2502	1764	553
2000	815	karaganda	Osakarov	12966	6579	6387	25325	12898	12427	5016	1441	3575	20398	1.41653	0	30	30	0.537896	2.38676	10972	26	0	26	0	103.8	188.2	16.6	35	40740	8160	21307	3002	4274	1111
2000	816	karaganda	Ulytau	7200	3724	3476	10745	5710	5035	1668	576	1092	201025	13.9601	0	59	59	0.193971	2.06137	38993	55	0	59	0	128.1	325	15.5	25.5	17313	15515	492	82	52	34
2000	817	karaganda	Shet	18693	9510	9183	30458	15915	14543	4125	1133	2992	115754	8.03847	0	38	38	0.130414	1.3634	15096	35	0	30	0	138.6	272.4	15.4	47.7	51548	42034	3856	622	617	486
2000	819	karaganda	Priozer	3435	1779	1656	7395	3563	3832	386	71	315	91	0.00631944	5	27	22	15.011	5.02192	1366	19	9	5	14	64.2	287.4	16	31	12201	4628	5744	795	100	156
2000	901	kyzylorda	Kyzylorda	64753	32987	31766	116799	57263	59536	12658	3785	8873	3669	0.254792	0	54	54	2.10766	7.03425	7733	50	0	40	0	379.2	100	52.8	128.4	193253	170351	12687	626	124	1822
2000	902	kyzylorda	Aral	25990	13220	12770	37490	19553	17937	5186	1747	3439	92874	6.44958	0	36	36	0.0527274	0.882475	4897	30	0	19	0	289.5	734.5	26.1	72.6	68363	67748	18	0	2	7
2000	903	kyzylorda	Zhalagash	15026	7603	7423	22583	11712	10871	2170	682	1488	31858	2.21236	0	17	17	0.0243581	0.521106	776	14	0	6	0	310	686.7	18	94	39797	39109	84	18	2	0
2000	904	kyzylorda	Zhanakhorgan	27920	14231	13689	36525	19242	17283	3547	1225	2322	26168	1.81722	0	15	15	0.0342021	0.591401	895	11	0	15	0	187.3	497.8	13.8	70.7	68532	67388	269	17	8	65
2000	905	kyzylorda	Kazaly	26490	13599	12891	38006	19849	18157	4690	1519	3171	61871	4.2966	0	37	37	0.0655396	1.01052	4055	29	0	29	0	258.3	618.7	21.6	83.9	69629	68335	588	10	61	79
2000	906	kyzylorda	Karmakhshy	17027	8720	8307	25572	13441	12131	3175	1031	2144	51857	3.60118	0	57	57	0.239293	2.08423	12409	49	0	22	0	378	980.3	21.5	79.1	46160	44030	352	19	8	78
2000	907	kyzylorda	Syrdariya	14563	7403	7160	22288	11760	10528	2312	769	1543	33972	2.35917	0	13	13	0.0210173	0.421201	714	9	0	7	0	286.4	885.2	22.5	100.3	38628	37743	358	14	15	28
2000	908	kyzylorda	Shieli	29122	14671	14451	40441	21253	19188	4545	1503	3042	49281	3.42229	0	22	22	0.0307827	0.619422	1517	19	0	6	0	217.1	453.8	17.7	61.4	74091	70248	2036	89	110	154
2000	1001	kostanay	Kostanai	48573	24487	24086	140296	67287	73009	29986	8515	21471	448	0.0311111	0	60	60	33.1585	18.2666	14855	54	59	0	31	191.3	414.3	19.5	37.2	222695	48670	121806	24766	8392	4937
2000	1002	kostanay	Arkalyk	18586	9332	9254	34900	16377	18523	4362	1235	3127	19877	1.38035	0	48	48	0.476782	3.03227	9477	44	0	8	0	273.8	512.3	20	49.1	44985	29452	7545	2016	396	1103
2000	1003	kostanay	Lisakovsk	8988	4685	4303	24404	11960	12444	6099	1780	4319	285	0.0197917	0	47	47	19.8561	11.3098	5659	43	12	7	17	79.5	221.1	20.6	57.6	42926	8697	21500	7241	3244	641
2000	1004	kostanay	Rudnyi	25478	13023	12455	74839	37466	37373	21292	5948	15344	415	0.0288194	11	59	48	38.5277	14.9083	15989	49	59	11	40	105.7	278.2	24.9	61.9	127167	14372	83636	14730	4863	3806
2000	1005	kostanay	Altynsarin	5656	2907	2749	11769	6144	5625	2311	715	1596	9910	0.688194	0	13	13	0.413421	1.7872	4097	8	0	13	0	165.8	379.1	8	44.5	18728	5929	6704	3148	1632	228
2000	1006	kostanay	Amangeldi	8547	4402	4145	12571	6628	5943	1521	503	1018	48605	3.37535	0	12	12	0.00787985	0.263079	383	7	0	6	0	176.3	293.8	9.7	53.1	22289	20308	359	92	21	66
2000	1007	kostanay	Auliekol	15327	7854	7473	32241	16567	15674	6944	2066	4878	20217	1.40396	0	47	47	0.625315	3.11191	12642	42	0	8	0	220.2	417.3	11.8	40.7	55779	26382	15248	6202	3026	1085
2000	1008	kostanay	Denisov	7738	4049	3689	17076	8903	8173	3667	1084	2583	12892	0.895278	0	23	23	0.619842	2.48073	7991	18	0	7	0	85.9	131.1	7.7	46	27267	7833	9250	5184	2536	512
2000	1009	kostanay	Zhangeldin	7779	3990	3789	10967	5741	5226	1348	443	905	66100	4.59028	0	10	10	0.00425113	0.176784	281	5	0	6	0	154.8	207.4	9	62	20044	18598	119	15	11	69
2000	1010	kostanay	Zhetikhara	13774	7003	6771	34099	16830	17269	7747	2186	5561	13818	0.959583	0	52	52	0.920611	4.31298	12721	47	0	7	0	178.1	291.6	13	34.5	56060	19290	22040	7001	2692	1456
2000	1011	kostanay	Kamysty	6812	3462	3350	13715	6975	6740	1769	632	1137	23050	1.60069	0	15	15	0.115748	1.03037	2668	11	0	15	0	107.2	176.2	10.6	43.6	20442	9720	4248	3507	805	221
2000	1012	kostanay	Karabalyk	11007	5635	5372	25549	13264	12285	6362	1891	4471	13955	0.969097	0	32	32	1.09359	3.37856	15261	29	0	30	0	58.8	155	7	37.4	42960	11916	16984	7057	3369	1018
2000	1013	kostanay	Karasu	10516	5447	5069	21684	11362	10322	4263	1241	3022	23636	1.64139	0	21	21	0.245346	1.6154	5799	17	0	7	0	89.9	193	9.8	42.1	35636	10878	12749	5226	2081	683
2000	1014	kostanay	Kostanai	17938	9151	8787	40468	20870	19598	8336	2493	5843	14658	1.01792	0	53	53	2.65432	5.84368	38907	49	0	50	0	139	222.6	6.6	23.7	71435	18873	31561	9128	6307	1153
2000	1015	kostanay	Mendikara	10703	5385	5318	22908	12021	10887	5303	1620	3683	13696	0.951111	0	20	20	0.528183	2.16211	7234	16	0	7	0	66.5	195.7	7	48.3	39844	15405	16023	3457	2129	495
2000	1016	kostanay	Nauryzym	5840	2955	2885	10207	5318	4889	1363	399	964	28626	1.98792	0	13	13	0.0588975	0.714667	1686	8	0	13	0	172.3	327.7	9.1	42.3	16594	10781	2226	1251	363	292
2000	1017	kostanay	Sarykol	8514	4340	4174	18385	9646	8739	3602	1071	2531	12360	0.858333	0	25	25	0.712783	2.64906	8810	21	0	7	0	214.7	361.8	6.3	34.9	30879	10548	9950	6731	1077	261
2000	1018	kostanay	Taran	9963	5037	4926	22551	11644	10907	5018	1478	3540	14335	0.995486	0	52	52	2.01535	5.1319	28890	47	0	35	0	140.9	306.1	9.1	31.6	32786	7338	12746	6053	4537	544
2000	1019	kostanay	Uzynkol	8524	4382	4142	18260	9576	8684	4050	1243	2807	14155	0.982986	0	19	19	0.303285	1.634	4293	15	0	17	0	100.8	297.9	8.2	43.8	31634	12192	13127	3319	859	303
2000	1020	kostanay	Fedorov	9698	4872	4826	22113	11527	10586	5085	1506	3579	13707	0.951875	0	40	40	1.03312	3.48549	14161	35	0	26	0	128.5	279	12.1	45.4	35810	5582	12426	10740	4211	698
2000	1101	mangystau	Aktau	48601	24696	23905	103181	51482	51699	10062	2695	7367	489	0.0339583	0	59	59	17.2004	19.1842	8411	55	0	17	9	297.1	493.4	48.8	109.2	160250	103522	43505	3905	506	2141
2000	1102	mangystau	Zhanaozen	25931	13290	12641	37119	18431	18688	2631	857	1774	679	0.0471528	0	54	54	11.1458	14.2286	7568	51	0	7	5	218.8	420.9	26.7	60.3	69075	64175	1487	96	21	197
2000	1103	mangystau	Beineu	11844	5894	5950	14691	7415	7276	1371	476	895	56974	3.95653	0	38	38	0.0558149	0.936317	3180	28	0	16	0	300.8	520.3	18.9	53.1	29695	28352	62	3	1	11
2000	1104	mangystau	Karakhiyan	9525	4826	4699	12672	6520	6152	1499	517	982	98811	6.86187	0	24	24	0.0531419	0.753492	5251	21	0	6	0	195.7	368.1	17.4	54.4	22226	21236	0	1	0	33
2000	1105	mangystau	Mangystau	11954	6080	5874	15185	7931	7254	1840	648	1192	74073	5.14396	0	19	19	0.0208308	0.467092	1543	15	0	19	0	195.2	330.5	13.6	50.6	26159	25098	0	0	0	0
2000	1106	mangystau	Tupkaragan	5590	2859	2731	7739	4032	3707	1094	351	743	10726	0.744861	0	33	33	0.220865	1.70629	2369	25	0	21	0	232.8	501.5	17.6	126	13971	13162	190	14	0	48
2000	1201	pavlodar	Pavlodar	70680	35727	34953	205567	99406	106161	40225	11086	29139	1062	0.07375	9	60	51	32.5574	19.2917	34576	52	60	40	25	238	472.9	23.8	112.3	324492	94227	170837	27045	13710	8067
2000	1202	pavlodar	Aksu	18272	9296	8976	45416	22915	22501	8337	2380	5957	15199	1.05549	0	58	58	2.62767	6.87486	39938	54	0	58	0	192.7	448.9	19	70.2	71448	26772	31309	4908	3719	1513
2000	1203	pavlodar	Ekibastuz	41530	21218	20312	95488	46256	49232	12866	3600	9266	36166	2.51153	0	61	61	2.5955	8.2836	93869	57	0	61	0	168.8	322.2	25.6	65.3	150156	63362	59693	9012	4906	4360
2000	1204	pavlodar	Aktogai	6850	3477	3373	11612	6047	5565	2158	657	1501	17976	1.24833	0	20	20	0.172063	1.30971	3093	16	0	7	0	220.6	401	11.4	45.3	20153	13529	2878	1266	652	209
2000	1205	pavlodar	Bayanauyl	11025	5628	5397	18758	9736	9022	2738	867	1871	34364	2.38639	0	48	48	0.362792	2.4225	12467	42	0	38	0	175.9	361.4	12.5	47.2	33092	26399	3090	380	597	272
2000	1206	pavlodar	Zhelezin	7106	3657	3449	15148	7969	7179	3391	1058	2333	15257	1.05951	0	21	21	0.322672	1.70107	4923	17	0	7	0	181.1	328	11.6	42.1	24507	9742	10728	1290	1869	292
2000	1207	pavlodar	Ertis	9731	4961	4770	18951	9869	9082	3616	1077	2539	20397	1.41646	0	30	30	0.440898	2.20114	8993	27	0	23	0	99.7	224	10.7	41	30629	16017	7561	2777	2563	295
2000	1208	pavlodar	Kashyr	8806	4484	4322	17823	9243	8580	4058	1209	2849	13060	0.906944	0	24	24	0.624962	2.59808	8162	20	0	24	0	111.5	343.3	8	46.3	28320	10433	12537	2123	2361	231
2000	1209	pavlodar	Lebyazh'e	6185	3206	2979	11125	5874	5251	1931	573	1358	14882	1.03347	0	19	19	0.260718	1.53489	3880	14	0	19	0	246.2	603.1	11.8	41.2	18842	13725	2390	405	443	244
2000	1210	pavlodar	Mai	5310	2717	2593	9581	5069	4512	1489	443	1046	32860	2.28194	0	19	19	0.11056	1.00451	3633	15	0	7	0	268.3	726.1	11.8	51.2	15509	12117	1200	286	327	268
2000	1211	pavlodar	Pavlodar	8782	4506	4276	19341	10070	9271	3734	1091	2643	11155	0.774653	0	60	60	2.74729	6.29749	30646	55	0	8	0	264.2	848.1	9.5	20.3	31909	12467	12128	2936	2821	464
2000	1212	pavlodar	Uspen	5886	2993	2893	12208	6352	5856	2455	727	1728	10293	0.714792	0	26	26	0.627222	2.46398	6456	22	0	21	0	70.7	276	15.1	35.2	17879	5166	5356	4067	2927	169
2000	1213	pavlodar	Sharbakty	8379	4258	4121	16389	8445	7944	3545	1060	2485	12813	0.889792	0	48	48	0.842426	3.40005	10794	44	0	8	0	182.8	483.6	10.2	31.5	27302	9501	10147	4128	2770	387
2000	1301	north kazakhstan	Petropavl	41681	21110	20571	128551	62046	66505	31966	8638	23328	386	0.0268056	11	60	49	39.8446	16.2256	15380	50	60	11	42	204.6	415.4	19.5	44.5	204893	32942	145417	7076	4131	8148
2000	1302	north kazakhstan	Aiyrtau	15502	7889	7613	33871	17808	16063	7751	2335	5416	18537	1.28729	0	26	26	0.381777	1.99664	7077	22	0	23	0	87.2	156.7	11	48.7	55477	18979	25322	3502	3760	930
2000	1303	north kazakhstan	Akzhar	8688	4426	4262	15404	8150	7254	2352	754	1598	16134	1.12042	0	17	17	0.225549	1.4348	3639	13	0	7	0	105.5	313	9.9	59.9	24912	17329	3647	1258	644	349
2000	1304	north kazakhstan	Magzhan Zhumabaev	13149	6812	6337	28887	15157	13730	7002	2051	4951	15241	1.0584	0	34	34	0.812283	2.95492	12380	31	0	8	0	154.3	226.5	11.5	56.3	49248	13316	27001	3000	3724	672
2000	1305	north kazakhstan	Esil	10185	5252	4933	22406	11842	10564	5184	1614	3570	9742	0.676528	0	20	20	0.652125	2.44656	6353	16	0	20	0	44.6	240	12.6	46.7	37972	14914	18842	1291	1400	248
2000	1306	north kazakhstan	Zhambyl	10469	5384	5085	21400	11364	10036	4674	1439	3235	15028	1.04361	0	21	21	0.257054	1.62276	3863	17	0	21	0	127.1	239	10.9	54.9	36776	16186	13889	3301	1648	470
2000	1307	north kazakhstan	Kyzylzhar	12682	6487	6195	30178	15798	14380	7359	2164	5195	12351	0.857708	0	48	48	2.14161	4.88691	26451	38	0	8	0	128.6	179.3	10.3	38.6	51920	9983	34298	1884	2890	943
2000	1308	north kazakhstan	Mamlyut	7701	4010	3691	16930	8945	7985	4134	1239	2895	8346	0.579583	0	40	40	0.941769	3.44067	7860	35	0	26	0	115.4	173.6	10.4	49.6	29277	6876	17204	973	1521	1760
2000	1309	north kazakhstan	Shal akyn	8695	4501	4194	18517	9775	8742	4547	1401	3146	9336	0.648333	0	31	31	0.410668	2.28191	3834	26	0	25	0	139.7	281.2	10.3	52.1	31133	13311	12693	1972	1860	221
2000	1310	north kazakhstan	Akkaiyn	8519	4368	4151	18330	9553	8777	4350	1323	3027	9180	0.6375	0	31	31	0.965468	3.25881	8863	27	0	28	0	107.5	288.4	11.5	55.7	30967	10292	12673	3342	2890	445
2000	1311	north kazakhstan	Taiynsha	18843	9677	9166	38793	20300	18493	8119	2355	5764	21851	1.51743	0	26	26	0.509679	2.2783	11137	22	0	19	0	72.6	262.6	10.1	56.6	64044	15498	13884	8660	9042	418
2000	1312	north kazakhstan	Timiryazev	6090	3121	2969	11567	6031	5536	2020	585	1435	9256	0.642778	0	20	20	0.39153	1.93591	3624	16	0	7	0	82.9	183.7	11.2	52	19299	6939	7952	1621	679	399
2000	1313	north kazakhstan	Ualihanov	8508	4356	4152	14916	7909	7007	2157	680	1477	25059	1.74021	0	25	25	0.0871144	1.0807	2183	21	0	7	0	127.5	308.3	8.3	48.6	25431	20850	1737	615	400	403
2000	1314	north kazakhstan	Gabyt Musirepov atyn.	15226	7733	7493	32159	16880	15279	6544	1954	4590	23186	1.61014	0	37	37	0.624644	2.6212	14483	32	0	27	0	79.5	172.6	9	45.6	54030	16721	21803	7381	3284	855
2000	1401	turkistan	Shymkent	136036	69334	66702	261334	125017	136317	38917	11017	27900	1846	0.128194	0	60	60	10.662	15.3583	19682	57	0	8	5	166.5	354	33.3	67.1	480020	257800	115693	8281	2069	12533
2000	1403	turkistan	Kentau	28423	14547	13876	46571	23342	23229	7478	2545	4933	12407	0.861597	0	23	23	0.266543	1.66787	3307	19	0	21	0	123.8	262.1	20.6	55.8	75322	47874	5538	342	77	1874
2000	1404	turkistan	Turkistan	68903	35167	33736	95671	48341	47330	10317	3467	6850	367	0.0254861	0	43	43	11.0463	12.0254	4054	39	0	26	9	124.2	325.1	18.3	54.3	169594	88415	1349	12	4	1002
2000	1405	turkistan	Arys	24420	12321	12099	31920	16264	15656	3545	1153	2392	10052	0.698056	0	37	37	0.211003	2.05058	2121	30	0	18	0	186.5	319.3	19.1	73.6	58113	53986	2394	44	18	489
2000	1406	turkistan	Baidibek	20087	10180	9907	27398	14453	12945	3470	1087	2383	11332	0.786944	0	12	12	0.0287681	0.513377	326	7	0	12	0	163.7	321.6	13.7	61.6	49037	47463	105	15	3	78
2000	1407	turkistan	Kazykurt	38381	19376	19005	45786	23828	21958	5178	1687	3491	6165	0.428125	0	16	16	0.128143	1.13406	790	11	0	16	0	92.1	162	13.6	60	88343	82007	0	0	72	251
2000	1408	turkistan	Maktaaral	103463	53078	50385	124433	62511	61922	12859	4146	8713	2813	0.195347	0	36	36	3.59936	5.56126	10125	30	0	25	0	79.7	97	18.5	55.4	237936	193587	6088	545	943	2000
2000	1409	turkistan	Ordabasy	32267	16461	15806	44134	22963	21171	5149	1650	3499	4276	0.296944	0	16	16	0.465622	2.04189	1991	13	0	6	0	140.8	219.7	11.4	42.4	77946	72320	1278	93	37	217
2000	1410	turkistan	Otyrar	21831	11050	10781	29239	15220	14019	3219	1093	2126	29880	2.075	0	12	12	0.022925	0.442674	685	8	0	12	0	127.7	345.5	10.9	60.2	51635	50748	54	6	0	18
2000	1411	turkistan	Sairam	87986	44779	43207	119476	61255	58221	13330	4337	8993	1765	0.122569	0	24	24	1.69745	4.36497	2996	18	0	21	0	85.7	166.5	15.1	62	214954	55538	6377	767	310	1257
2000	1412	turkistan	Saryagash	90569	46233	44336	113036	57864	55172	12525	4008	8517	11553	0.802292	0	47	47	1.36233	4.72845	15739	41	0	42	0	91.4	194.7	14.1	40.2	212106	181670	2700	341	438	2162
2000	1413	turkistan	Sozak	18806	9641	9165	26130	13608	12522	2816	938	1878	66962	4.65014	0	17	17	0.0318838	0.553342	2135	13	0	7	0	137.2	451.1	11.1	50.9	46570	41639	1059	84	23	66
2000	1414	turkistan	Tole bi	39808	20426	19382	57537	29773	27764	8915	2925	5990	4597	0.319236	0	17	17	0.396345	1.97063	1822	12	0	15	0	87.4	160	14.3	61.5	100306	67803	8353	647	301	769
2000	1415	turkistan	Tulkibas	32676	16512	16164	47125	24121	23004	7532	2312	5220	3572	0.248056	0	21	21	0.785554	2.88971	2806	16	0	19	0	138.8	301.5	18	58.3	84221	65824	7161	1083	562	370
2000	1416	turkistan	Shardara	27934	14295	13639	34280	17650	16630	3339	1174	2165	19076	1.32472	0	21	21	0.156951	1.28474	2994	17	0	20	0	127.5	250.4	18.8	73.7	65484	61506	2256	137	84	340
2000	1501	almaty city	almaty city	255410	129920	125490	737853	346861	390992	149451	41324	108127	1131	0.0785417	0	60	60	32.2334	21.3761	36456	55	60	6	30	72.8	152.5	61.7	89.4	1138381	448929	502442	22102	8841	24683
2000	1601	astana city	astana city	84956	43165	41791	235473	113698	121775	33899	9838	24061	1328	0.0922222	0	61	61	32.1453	18.0039	42689	55	60	61	27	198.3	405.1	67.8	89.9	350744	155450	134685	18333	9511	8698
2001	101	akmola	Kokshetau	32967	16748	16219	86431	40674	45757	15769	4431	11338	754	0.0523611	0	60	60	19.3979	16.8072	14626	55	0	35	15	285	444.1	24.2	100.8	144611	61259	56196	8391	3535	4447
2001	102	akmola	Stepnogor	15880	8089	7791	42238	20434	21804	9669	2758	6911	2585	0.179514	0	55	55	5.08279	10.4352	13139	52	0	52	0	190.5	404.6	38.3	42.5	66347	17033	38251	4161	3010	1616
2001	103	akmola	Akkol	9523	4834	4689	20188	10594	9594	3932	1165	2767	17537	1.21785	0	35	35	0.319211	2.16441	5598	29	0	35	0	144	421.3	19	70.1	32562	11610	13371	2263	2514	760
2001	104	akmola	Arshaly	7779	3939	3840	17008	8797	8211	3385	1013	2372	11146	0.774028	0	35	35	0.928943	3.40799	10354	31	0	9	0	178	279.4	17.3	55.2	27183	6604	13560	2316	2463	472
2001	105	akmola	Astrahan	9236	4706	4530	18664	9627	9037	3828	1148	2680	13591	0.943819	0	26	26	0.518063	2.33283	7041	21	0	22	0	136.9	277.9	13.7	69.9	31507	12601	9572	2606	2335	565
2001	106	akmola	Atbasar	16380	8283	8097	35370	18215	17155	7132	2129	5003	20140	1.39861	0	55	55	0.613158	3.31952	12349	50	0	30	0	170.8	577.4	20.6	85	58614	17730	23439	6945	4748	1288
2001	107	akmola	Bulandy	11119	5571	5548	23611	12477	11134	5248	1533	3715	9965	0.692014	0	29	29	0.665931	2.74632	6636	24	0	7	0	131.6	341	19.7	69.7	39839	11110	19832	2357	3433	644
2001	108	akmola	Egindikol	2872	1466	1406	5506	2963	2543	914	296	618	9783	0.679375	0	26	26	0.230093	1.74311	2251	21	0	21	0	329.3	526.5	21.9	88.8	8472	3725	2133	1069	290	163
2001	109	akmola	Enbekshilder	6833	3481	3352	13980	7407	6573	2861	871	1990	20606	1.43097	0	14	14	0.100893	0.938858	2079	8	0	14	0	139.2	349.5	9.7	58.1	21729	13125	5553	550	555	396
2001	110	akmola	Ereimentau	12183	6233	5950	24012	12966	11046	3793	1148	2645	32949	2.28812	0	46	46	0.234089	1.92215	7713	40	0	9	0	247	430.9	18.8	61.8	38598	21362	9401	3106	1889	634
2001	111	akmola	Esil	9643	4911	4732	21303	11224	10079	4462	1323	3139	15811	1.09799	0	47	47	0.646259	3.11929	10218	39	0	31	0	160.1	374.9	17.2	57.5	34417	8430	13710	5569	2251	1062
2001	112	akmola	Zhaksy	9231	4759	4472	17221	8989	8232	2818	841	1977	18467	1.28243	0	23	23	0.154113	1.31981	2846	17	0	18	0	244.1	555.1	12.6	51.3	28477	12877	6021	4635	1661	478
2001	113	akmola	Zharkain	6772	3436	3336	13871	7464	6407	2208	635	1573	22287	1.54771	0	25	25	0.106385	1.15078	2371	19	0	21	0	168.5	363.4	16.5	47.2	21518	8823	6673	2296	567	714
2001	114	akmola	Zerendi	14190	7240	6950	28607	15072	13535	5630	1745	3885	15441	1.07229	0	32	32	1.42847	3.8027	22057	28	0	8	0	252.4	399.2	10.8	51.7	48624	27628	13197	1835	2602	599
2001	115	akmola	Korgalzhyn	5403	2774	2629	8503	4486	4017	1328	418	910	16845	1.16979	0	14	14	0.0347284	0.580001	585	8	0	6	0	348.2	453.9	17.7	61.2	13888	11509	733	322	224	106
2001	116	akmola	Sandyktau	7346	3766	3580	16039	8402	7637	3943	1231	2712	11907	0.826875	0	21	21	0.515411	2.27293	6137	17	0	9	0	105.7	212.5	14.4	56.9	26958	5110	15704	1229	2382	147
2001	117	akmola	Tselinograd	14748	7535	7213	28286	14765	13521	4790	1422	3368	14136	0.981667	0	41	41	1.68718	3.97745	23850	31	0	25	0	190.9	304.9	24.9	54.8	43668	26082	8011	2006	2456	879
2001	118	akmola	Shortandy	8535	4289	4246	19284	10282	9002	3845	1121	2724	8687	0.603264	0	34	34	0.835616	3.12281	7259	26	0	31	0	141.8	282.4	16.4	47.8	31082	7410	12721	2984	3184	576
2001	119	akmola	Schuch'e	20430	10520	9910	303395	24737	278658	10938	3301	7637	11470	0.796528	0	57	57	1.53034	5.17654	17553	53	0	8	0	168.8	416.1	21.8	54.6	82082	28182	41502	3396	3476	973
2001	201	aktobe	Aktobe	73158	37640	35518	180602	86111	94491	29400	8417	20983	4324	0.300278	0	59	59	6.6413	12.7118	28717	54	0	33	0	252.3	566.5	78.8	90.3	282971	169664	73448	22845	3980	7916
2001	202	aktobe	Alga	11966	6200	5766	21817	10921	10896	3848	1182	2666	13405	0.930903	0	26	26	0.302499	1.83672	4055	21	0	23	0	202.2	458.2	17.5	44.3	38282	27190	4936	3227	811	461
2001	203	aktobe	Aiteke bi	12324	6247	6077	19243	9988	9255	2336	773	1563	65973	4.58146	0	16	16	0.0352417	0.592332	2325	10	0	16	0	218.3	584.1	14.5	40.5	33047	29454	1456	581	77	167
2001	204	aktobe	Baiganin	9176	4679	4497	13595	7132	6463	1628	563	1065	94295	6.54826	0	19	19	0.0142637	0.409493	1345	14	0	6	0	146.3	508.1	17.5	51.6	24328	23436	0	0	1	1
2001	205	aktobe	Kargaly	5564	2834	2730	11108	5703	5405	2252	720	1532	9127	0.633819	0	34	34	0.756656	3.02491	6906	28	0	26	0	150.5	317.2	22	49.5	18505	10143	4426	2739	1084	131
2001	206	aktobe	Kobda	8971	4550	4421	15147	7947	7200	2435	748	1687	24899	1.7291	0	15	15	0.0217278	0.464631	541	9	0	15	0	142.3	322.1	17.2	55.5	25171	19476	2192	2133	509	123
2001	207	aktobe	Martuk	9014	4567	4447	18070	9419	8651	3872	1186	2686	11995	0.832986	0	21	21	0.381992	2.06068	4582	17	0	8	0	184.2	378.3	18.4	39.5	30432	15343	6330	6677	1366	860
2001	208	aktobe	Mugalzhar	21520	10969	10551	37436	18924	18512	4918	1548	3370	37030	2.57153	0	56	56	0.28142	2.33705	10421	48	0	36	0	195.5	427.7	19.5	53.7	63627	53261	5398	1997	355	461
2001	209	aktobe	Oiyl	8173	4225	3948	11096	5877	5219	1354	441	913	19087	1.32549	0	12	12	0.0117881	0.324054	225	6	0	10	0	280.2	570	20.3	57.1	20386	19404	196	8	3	64
2001	210	aktobe	Temir	13010	6623	6387	20524	10455	10069	2469	781	1688	18982	1.31819	0	34	34	0.186598	1.72847	3542	30	0	9	0	165.7	419.9	17.7	56.1	36314	34334	423	73	11	85
2001	211	aktobe	Hromtau	13325	6767	6558	26051	13133	12918	3883	1214	2669	23048	1.60056	0	59	59	0.797726	4.33309	18386	56	0	9	0	154	419.1	20.5	54.1	42969	30319	7266	2880	927	569
2001	212	aktobe	Shalkar	16441	8508	7933	26314	13616	12698	3682	1196	2486	105645	7.33646	0	37	37	0.0433622	0.79512	4581	32	0	8	0	184.2	419.7	19.3	53.8	46550	44084	563	28	20	216
2001	213	aktobe	Yrgyz	6111	3121	2990	8471	4493	3978	963	336	627	70445	4.89201	0	13	13	0.00692739	0.241209	488	7	0	6	0	222.9	808.9	17.8	56.7	15656	15059	30	0	0	1
2001	301	almaty	Taldykorgan	32012	16382	15630	75366	34808	40558	12855	3703	9152	639	0.044375	0	57	57	12.4178	14.485	7935	50	0	7	10	131.1	298.4	7.9	20.9	121538	68454	40743	1467	1943	2664
2001	302	almaty	Kapshagai	13293	6793	6500	29560	14430	15130	4680	1377	3303	95	0.00659722	0	43	43	23.9789	10.1535	2278	31	23	11	23	91.1	301.2	18.8	40	47375	23740	19504	928	614	562
2001	303	almaty	Tekeli	5664	2900	2764	14549	7243	7306	4843	1457	3386	38	0.00263889	13	22	9	18	2.02614	684	10	17	13	18	144	251.3	19.3	52.8	24424	7452	15119	529	679	694
2001	304	almaty	Aksy	14184	7210	6974	24942	13188	11754	3667	1135	2532	22597	1.56924	0	19	19	0.0568217	0.846523	1284	14	0	7	0	209.2	312.5	18.3	47.4	39946	36594	1915	40	109	240
2001	305	almaty	Alakol	24601	12804	11797	46630	24442	22188	7533	2444	5089	60703	4.21549	0	28	28	0.084065	1.11977	5103	23	0	8	0	195.7	436.2	11.8	29.8	76963	59724	14801	163	203	873
2001	306	almaty	Balkhash	10933	5572	5361	17556	9255	8301	2235	671	1564	64209	4.45896	0	20	20	0.0290302	0.560166	1864	15	0	9	0	187.7	345.6	12	29	30353	26638	2272	121	359	54
2001	307	almaty	Enbekshikazakh	64426	32678	31748	119075	60675	58400	19841	6455	13386	15053	1.04535	0	38	38	1.18222	3.87276	17796	34	0	8	0	150.3	256.9	12	23.4	203527	92317	35963	1565	2124	1404
2001	308	almaty	Zhambyl	34018	17296	16722	64463	32837	31626	9221	2898	6323	29574	2.05375	0	37	37	0.254514	1.95366	7527	31	0	7	0	94.5	275.3	10.1	18.1	108678	81846	14412	608	1164	834
2001	309	almaty	Kerbulak	17975	9023	8952	30260	15771	14489	4550	1422	3128	18036	1.2525	0	34	34	0.139	1.46332	2507	29	0	18	0	78.7	236.4	11.3	46.4	51794	41865	7112	305	165	354
2001	310	almaty	Koksu	12246	6246	6000	23789	12137	11652	3780	1170	2610	11356	0.788611	0	22	22	0.151638	1.307	1722	17	0	22	0	153.3	347.8	12.1	42.2	39163	29045	6236	163	477	412
2001	311	almaty	Karatal	14253	7220	7033	28564	14511	14053	5053	1512	3541	38140	2.64861	0	47	47	0.109622	1.44701	4181	40	0	8	0	114.2	359.6	13	38.3	44575	24287	11885	285	479	348
2001	312	almaty	Karasai	45256	23093	22163	95296	47876	47420	15715	4893	10822	3279	0.227708	0	47	47	5.81336	8.65949	19062	42	0	41	0	90.6	185.3	11.2	15.1	157841	83568	42136	1738	2244	2010
2001	313	almaty	Panfilov	40222	20431	19791	65781	33319	32462	8063	2760	5303	18116	1.25806	0	37	37	0.221848	1.96858	4019	32	0	7	0	72.6	150.2	12.6	38.3	115034	70920	5598	119	84	590
2001	314	almaty	Raiymbek	30538	15436	15102	45126	23969	21157	6792	2404	4388	22668	1.57417	0	16	16	0.0535998	0.70222	1215	10	0	7	0	65.5	115.6	12	42.3	81415	78426	309	10	10	42
2001	315	almaty	Sarkant	14487	7480	7007	26737	13879	12858	5239	1612	3627	17996	1.24972	0	23	23	0.0747388	0.992315	1345	16	0	19	0	150.4	563.2	17.7	64.5	44468	33366	9566	109	318	514
2001	316	almaty	Talgar	37767	19272	18495	84278	42883	41395	13379	4021	9358	9302	0.645972	0	56	56	2.23189	6.64246	20761	52	0	44	0	98.3	241	13.8	26.5	137169	66017	39486	1600	1554	1326
2001	317	almaty	Eskeldi	14363	7325	7038	28828	14824	14004	5501	1693	3808	6710	0.465972	0	28	28	0.72459	3.06027	4862	24	0	7	0	132.6	253.6	11.4	28.6	45855	29114	13159	359	1237	922
2001	318	almaty	Uigyr	21921	11092	10829	36351	18802	17549	4977	1727	3250	13850	0.961806	0	22	22	0.0947292	1.09623	1312	18	0	10	0	45.7	128.9	9.1	33	63558	25738	1334	41	19	58
2001	319	almaty	Ile	35759	18108	17651	77945	38949	38996	12041	3575	8466	13519	0.938819	0	56	56	1.44315	5.60213	19510	52	0	53	0	103.7	253.1	11.8	15.1	129911	64707	45681	2252	2647	1404
2001	401	atyrau	Atyrau	60356	30612	29744	117795	57281	60514	17504	4923	12581	6313	0.438403	0	60	60	3.36433	9.82133	21239	57	0	43	0	335.5	704.4	18.2	36.4	191917	152901	31727	1166	567	2163
2001	402	atyrau	Zhylyoi	22530	11469	11061	33770	17053	16717	3631	1109	2522	40261	2.7959	0	42	42	0.20762	2.08744	8359	38	0	9	0	156.2	320.9	21.4	48.4	62233	60312	834	66	5	256
2001	403	atyrau	Inder	10287	5349	4938	16399	8699	7700	2684	821	1863	19691	1.36743	0	23	23	0.158651	1.32136	3124	20	0	7	0	278.9	619.1	23.1	67.1	29037	27606	1091	37	13	52
2001	404	atyrau	Isatai	8422	4327	4095	12884	6802	6082	1768	561	1207	21176	1.47056	0	57	57	0.381564	2.68627	8080	47	0	34	0	214.1	481.7	20.7	59.7	22780	22521	26	5	1	4
2001	405	atyrau	Kurmangazy	19822	10090	9732	31647	16621	15026	4992	1445	3547	35745	2.48229	0	20	20	0.108547	1.05021	3880	15	0	17	0	219.4	460.1	14.3	44.9	56554	54119	1880	29	16	72
2001	406	atyrau	Kyzylkoga	11938	6136	5802	17278	9170	8108	2067	649	1418	40294	2.79819	0	22	22	0.0862163	0.994232	3474	19	0	21	0	217.3	690.4	14.1	39.9	31046	30697	43	2	0	4
2001	407	atyrau	Makat	9486	4858	4628	14468	7384	7084	1787	515	1272	7207	0.500486	0	42	42	0.538643	3.34707	3882	36	0	24	0	248.1	452.8	20.1	40.1	26010	25091	493	44	23	75
2001	408	atyrau	Mahambet	9285	4699	4586	14933	7771	7162	2295	697	1598	15787	1.09632	0	53	53	0.463673	2.69752	7320	39	0	32	0	252.1	476.7	357.1	35.7	27403	26868	220	17	5	15
2001	501	east kazakhstan	Oskemen	61025	30937	30088	204939	98600	106339	48275	13743	34532	520	0.0361111	6	60	54	43.2346	15.6126	22482	50	59	6	49	143.3	307.7	31	65.2	314465	68515	231790	4705	5082	3554
2001	504	east kazakhstan	Kurchatov	2425	1254	1171	6302	3129	3173	792	188	604	249	0.0172917	0	34	34	10.8795	9.96911	2709	29	0	7	11	128.3	235.3	37.6	84.9	10170	3131	6307	259	173	161
2001	505	east kazakhstan	Leninogorsk	12797	6501	6296	39642	19851	19791	11434	3114	8320	6259	0.434653	0	57	57	1.57693	6.49984	9870	53	0	37	0	116.3	292.2	29.4	79.9	63864	4706	57172	824	890	684
2001	506	east kazakhstan	Semei	71551	35957	35594	191636	91305	100331	36175	9914	26261	56704	3.93778	0	60	60	0.803083	4.80623	45538	56	0	9	0	177.3	422.4	56.2	73.1	306455	169266	110762	3434	4275	12421
2001	507	east kazakhstan	Abai	6014	2996	3018	9983	5314	4669	1376	424	952	34494	2.39542	0	24	24	0.0540964	0.8258	1866	19	0	9	0	114	222.2	23	38.5	17391	16592	140	3	25	15
2001	508	east kazakhstan	Ayagoz	26504	13462	13042	47412	24497	22915	6261	1903	4358	81005	5.62535	0	56	56	0.109833	1.63712	8897	50	0	36	0	175.3	346.9	23.4	57.5	80692	72790	3825	138	299	648
2001	509	east kazakhstan	Beskaragai	7681	3814	3867	15697	8302	7395	3779	1157	2622	18078	1.25542	0	24	24	0.284434	1.75116	5142	18	0	20	0	121.3	356.6	15.2	45.2	26649	16653	7443	346	1057	670
2001	510	east kazakhstan	Boroduliha	11679	6028	5651	29439	15705	13734	6049	1822	4227	11092	0.770278	0	39	39	0.936711	3.5872	10390	34	0	39	0	105.6	232.3	18.9	47.7	45685	12338	25970	769	6038	900
2001	511	east kazakhstan	Glubokoe	13576	6999	6577	40487	21111	19376	12793	3944	8849	13438	0.933194	0	58	58	1.96249	5.96402	26372	55	0	39	0	151	308.2	14.9	44.2	67915	11505	53244	943	2007	619
2001	512	east kazakhstan	Zharma	17894	9195	8699	33820	17615	16205	5591	1706	3885	39440	2.73889	0	46	46	0.241937	1.9642	9542	39	0	30	0	179.8	318.1	17.9	48.4	54917	47059	4738	389	571	318
2001	513	east kazakhstan	Zaisan	13085	6635	6450	22261	11624	10637	3718	1258	2460	17493	1.21479	0	29	29	0.131653	1.40223	2303	24	0	26	0	58.7	242.7	21.1	56.6	39546	35711	2041	16	23	462
2001	514	east kazakhstan	Zyryan	19666	10038	9628	54232	27523	26709	17465	5296	12169	20351	1.41326	0	55	55	0.78291	3.91139	15933	51	0	37	0	70.1	242.1	21.7	81.7	90611	13285	74390	1065	1543	1220
2001	515	east kazakhstan	Kokpekty	12944	6768	6176	25693	13583	12110	5298	1620	3678	26047	1.80882	0	19	19	0.0669175	0.881908	1743	13	0	7	0	132.4	381.3	14.7	52.1	42324	30178	9136	120	1047	884
2001	516	east kazakhstan	Korshim	13397	6896	6501	25544	13544	12000	4484	1404	3080	40655	2.82326	0	29	29	0.0443734	0.835181	1804	24	0	21	0	82.7	158.4	20.4	60.4	42084	36639	3924	38	111	132
2001	517	east kazakhstan	Katonkaragai	13005	6706	6299	25512	13614	11898	5244	1667	3577	23682	1.64458	0	20	20	0.0754582	0.951225	1787	16	0	9	0	91.3	184.9	18.4	58.5	43155	32946	8534	59	360	330
2001	518	east kazakhstan	Tarbagatai	22361	11576	10785	36895	19837	17058	4867	1572	3295	40347	2.80187	0	19	19	0.0613429	0.821538	2475	14	0	19	0	155.6	426.5	16.2	43.8	64164	61117	786	16	121	64
2001	519	east kazakhstan	Ulan	11483	5910	5573	26782	13880	12902	6237	1969	4268	18102	1.25708	0	53	53	0.573086	2.68625	10374	30	0	25	0	93.1	252	13	38.7	43934	27786	13802	499	645	226
2001	520	east kazakhstan	Urzhar	28993	14843	14150	54971	28896	26075	8485	2798	5687	42952	2.98278	0	42	42	0.241712	1.82836	10382	37	0	8	0	148.4	364.5	14.8	34.4	91740	78985	8509	143	726	272
2001	521	east kazakhstan	Shemonaiha	12098	6193	5905	33901	17494	16407	9782	2914	6868	6721	0.466736	0	49	49	2.6685	6.8728	17935	45	0	42	0	104.4	212.4	23.2	64.9	54560	5048	46379	769	2700	301
2001	601	jambyl	Taraz	93209	47464	45745	205053	95834	109219	32557	9788	22769	239	0.0165972	16	60	44	42.6569	13.0239	10195	45	59	17	45	159.3	350.1	53.9	109.8	328567	177512	98616	1521	3986	7281
2001	602	jambyl	Baizak	25040	12844	12196	40717	21068	19649	4937	1610	3327	10409	0.722847	0	43	43	0.337304	2.2343	3511	25	0	23	0	177.1	388.1	10.2	35.7	73525	57931	3240	331	371	444
2001	603	jambyl	Zhambyl	25193	12809	12384	41224	21470	19754	5083	1660	3423	5001	0.347292	0	50	50	2.15077	5.93058	10756	44	0	9	0	162.9	368	10.3	34.1	73628	50339	4460	600	506	1146
2001	604	jambyl	Zhualy	18269	9330	8939	26709	14067	12642	4150	1324	2826	5476	0.380278	0	31	31	0.395544	2.3668	2166	25	0	8	0	120	336	13.2	60.6	50328	42027	4884	743	360	132
2001	605	jambyl	Kordai	37395	18973	18422	59097	30148	28949	9321	2820	6501	14103	0.979375	0	49	49	0.803021	3.55355	11325	43	0	8	0	104.4	236.2	10.5	33.5	107961	52669	19637	1317	1341	419
2001	606	jambyl	Turar Ryskulov	22039	11232	10807	34514	18146	16368	4582	1404	3178	15250	1.05903	0	32	32	0.248721	1.9783	3793	29	0	8	0	133.3	336.7	15	45.5	60884	53224	3933	499	331	493
2001	607	jambyl	Merke	25272	12786	12486	40868	20902	19966	6736	2136	4600	10896	0.756667	0	30	30	0.376377	2.47968	4101	26	0	7	0	107.3	353.3	12.9	44.7	71896	47698	8163	1082	693	431
2001	608	jambyl	Moiynkum	11612	5961	5651	19606	10576	9030	2578	795	1783	82131	5.70354	0	24	24	0.0417869	0.685841	3432	20	0	7	0	241.2	576.5	12.9	54.4	32614	27669	3320	300	109	93
2001	609	jambyl	Sarysu	16857	8569	8288	27373	14089	13284	2901	905	1996	51820	3.59861	0	34	34	0.0795832	1.16831	4124	30	0	7	0	214.1	445.4	13.1	75.4	45290	39576	3102	393	144	246
2001	610	jambyl	Talas	17718	8971	8747	30460	15859	14601	4474	1338	3136	19460	1.35139	0	34	34	0.111922	1.36481	2178	27	0	22	0	161.2	410.8	15.7	68.1	49610	40442	4695	413	387	304
2001	611	jambyl	Shu	31388	15877	15511	54600	27826	26774	8417	2616	5801	19198	1.33319	0	53	53	0.454058	3.09236	8717	45	0	29	0	204.7	556.7	14.5	58.5	93219	61989	14237	1111	1218	988
2001	701	west kazakhstan	Oral	50743	25583	25160	141680	67349	74331	31283	9087	22196	451	0.0313194	0	59	59	26.7317	20.6815	12056	54	0	7	23	284	513.9	51.1	137.3	227275	100284	112214	7347	1157	5492
2001	702	west kazakhstan	Akzhaiyk	16611	8575	8036	27393	14573	12820	4086	1201	2885	45428	3.15472	0	21	21	0.0388527	0.669997	1765	16	0	17	0	154	336.7	13.6	51.7	46602	42765	2247	92	6	149
2001	703	west kazakhstan	Borli	14271	7306	6965	31467	16231	15236	5274	1638	3636	6419	0.445764	0	32	32	0.0345848	0.667068	222	6	0	25	0	223	402.6	24.2	48.6	55637	33239	12880	5403	309	1109
2001	704	west kazakhstan	Zhanakala	8815	4487	4328	13029	6878	6151	1749	492	1257	37813	2.6259	0	15	15	0.0221088	0.474776	836	9	0	14	0	194	493.6	13.1	51.7	23822	22564	120	26	4	330
2001	705	west kazakhstan	Zhanibek	6328	3284	3044	11154	5912	5242	1680	443	1237	15141	1.05146	0	14	14	0.031768	0.581608	481	8	0	14	0	188	554.9	14.2	59.5	18563	17281	616	27	4	33
2001	706	west kazakhstan	Zelenov	14259	7177	7082	33162	17220	15942	8216	2607	5609	13667	0.949097	0	55	55	0.980537	3.85429	13401	40	0	30	0	124	296	13.2	43	54277	23651	26088	2235	397	1046
2001	707	west kazakhstan	Kaztalovka	13621	7000	6621	21176	11235	9941	3145	865	2280	35192	2.44389	0	15	15	0.0345533	0.60375	1216	10	0	7	0	158	484.3	15.8	49.9	37034	35324	338	27	6	216
2001	708	west kazakhstan	Karatobe	7690	3955	3735	11638	6239	5399	1329	385	944	17340	1.20417	0	12	12	0.0134371	0.350306	233	6	0	6	0	198	502.4	12.7	58.6	19945	19215	112	8	1	14
2001	709	west kazakhstan	Bokeiordasy	6782	3416	3366	10720	5742	4978	1473	399	1074	34354	2.38569	0	13	13	0.0137102	0.350755	471	7	0	6	0	226	521	16.9	66.1	18664	18081	0	0	0	22
2001	710	west kazakhstan	Syrym	9960	5113	4847	17096	9000	8096	2328	698	1630	22059	1.53187	0	22	22	0.0444716	0.761254	981	15	0	21	0	202	420.8	11	53.7	27256	26115	253	30	44	0
2001	711	west kazakhstan	Taskala	6049	3090	2959	11928	6213	5715	2145	619	1526	15459	1.07354	0	22	22	0.0906915	1.09492	1402	18	0	8	0	143	321.7	12	48.1	19443	16099	2317	146	15	299
2001	712	west kazakhstan	Terekti	13357	6941	6416	25968	13465	12503	4797	1459	3338	16036	1.11361	0	51	51	0.449863	2.7606	7214	37	0	9	0	162	388.1	9.9	40.6	43316	32960	6190	2290	104	428
2001	713	west kazakhstan	Shyngyrlau	6588	3327	3261	12264	6369	5895	2153	662	1491	12870	0.89375	0	18	18	0.0951049	1.10841	1224	13	0	7	0	86	293.2	14.7	53.7	19745	16192	1542	848	32	664
2001	801	karaganda	Karagandy	96855	49316	47539	277900	133651	144249	62066	17396	44670	902	0.0626389	6	60	54	38.0233	15.8887	34297	52	59	6	40	157.4	277.8	89.1	135.7	444185	121913	232518	26346	18754	15278
2001	802	karaganda	Balkhash	19351	9937	9414	46158	22814	23344	8844	2285	6559	1778	0.123472	0	59	59	5.94994	12.0841	10579	54	0	9	0	193	385.5	28.5	68.2	76534	39528	27701	1971	1816	1240
2001	803	karaganda	Zhezkazgan	24322	12259	12063	60847	30341	30506	9320	2617	6703	101	0.00701389	27	60	33	50.4653	9.05928	5097	28	59	28	54	166	297.6	25.3	60.1	98528	53192	30365	4782	1893	1373
2001	804	karaganda	Karazhal	7174	3704	3470	12636	6267	6369	1742	517	1225	39	0.00270833	13	48	35	30.6923	10.3705	1197	26	23	13	29	218.2	327.2	18.1	57.5	20694	13678	4585	603	242	213
2001	805	karaganda	Saran	10814	5387	5427	32941	16354	16587	8093	2472	5621	293	0.0203472	5	54	49	20.9898	11.7338	6150	43	10	38	17	120.8	285.1	23.1	46.3	49138	6032	30393	3340	3274	2694
2001	806	karaganda	Satbaev	20657	10381	10276	42424	20898	21526	6586	1800	4786	24	0.00166667	35	57	22	51.0833	5.24338	1226	14	56	35	52	217.7	393.4	18.5	47.6	72837	38801	19326	5102	1619	2154
2001	807	karaganda	Temirtau	38009	19569	18440	114106	55533	58573	25150	7001	18149	544	0.0377778	0	60	60	31.7629	18.0283	17279	53	59	0	28	114.1	282.5	27.4	65.9	175318	23804	119569	11869	6336	4844
2001	808	karaganda	Shahtinsk	13733	6909	6824	40134	20548	19586	9731	2982	6749	422	0.0293056	5	46	41	22.3033	10.445	9412	39	12	7	21	80	164.9	25.7	61.9	61013	6463	38727	4927	3165	3452
2001	809	karaganda	Abai	15271	7861	7410	38247	19437	18810	8697	2583	6114	11752	0.816111	0	57	57	2.26183	6.48618	26581	51	0	9	0	148	376.4	23.8	63.3	59017	14487	29213	5008	2598	3147
2001	810	karaganda	Aktogai	7835	4023	3812	12869	6807	6062	2021	582	1439	99265	6.8934	0	54	54	0.109475	1.29214	10867	37	0	32	0	132.5	304.4	12.5	48.3	21631	19226	1091	62	117	1
2001	811	karaganda	Bukhar Zhyrau	19558	10025	9533	40523	20683	19840	6965	2099	4866	25994	1.80514	0	53	53	1.68962	4.76558	43920	48	0	37	0	121.7	318.1	10.3	27.1	65458	34176	18860	3164	3478	1070
2001	812	karaganda	Zhanaarka	10993	5499	5494	17654	9312	8342	2502	754	1748	108441	7.53062	0	45	45	0.0947981	1.17414	10280	33	0	8	0	125.8	288	16	41.5	30748	26635	1696	389	330	60
2001	813	karaganda	Karkaraly	17668	9049	8619	28732	15112	13620	3905	1174	2731	63542	4.41264	0	22	22	0.0539643	0.80419	3429	17	0	22	0	140.9	290.5	13.7	43.7	48687	44305	1235	250	233	119
2001	814	karaganda	Nura	12057	6217	5840	21088	10964	10124	3215	976	2239	84574	5.87319	0	30	30	0.0589543	0.901687	4986	25	0	7	0	146.3	367.3	11	44	33761	21709	5276	2436	1653	543
2001	815	karaganda	Osakarov	12356	6271	6085	25002	12714	12288	4935	1454	3481	20398	1.41653	0	29	29	0.407834	2.18993	8319	23	0	27	0	90.3	243.6	15.9	53.4	40271	8200	20904	2922	4005	1091
2001	816	karaganda	Ulytau	6780	3507	3273	10362	5521	4841	1651	588	1063	201025	13.9601	0	57	57	0.150499	1.86802	30254	54	0	52	0	223.4	424.9	16.1	38	17114	15590	483	80	49	34
2001	817	karaganda	Shet	17853	9088	8765	30227	15795	14432	4129	1153	2976	115754	8.03847	0	43	43	0.109655	1.32936	12693	38	0	35	0	94	206.4	16.3	51.9	50955	42238	3783	606	578	478
2001	819	karaganda	Priozer	3448	1785	1663	7550	3635	3915	398	78	320	91	0.00631944	0	33	33	16.8352	6.17023	1532	25	15	0	15	64.8	195.1	18	36.9	12061	4650	5635	774	94	153
2001	901	kyzylorda	Kyzylorda	64202	32756	31446	117886	57609	60277	12738	3871	8867	3669	0.254792	0	59	59	2.90842	8.78226	10671	55	0	33	0	368.1	949.2	54.1	129	193979	171358	12122	588	108	1760
2001	902	kyzylorda	Aral	25838	13156	12682	37890	19716	18174	5220	1779	3441	92874	6.44958	0	41	41	0.0616534	0.974871	5726	32	0	29	0	312	753.2	25.6	73.2	68619	68148	17	0	1	7
2001	903	kyzylorda	Zhalagash	14744	7466	7278	23046	11921	11125	2210	721	1489	31858	2.21236	0	20	20	0.0313579	0.64344	999	14	0	6	0	263.2	501.2	19.4	93.5	39946	39340	80	17	1	0
2001	904	kyzylorda	Zhanakhorgan	27651	14080	13571	37153	19565	17588	3614	1273	2341	26168	1.81722	0	24	24	0.0661495	0.925052	1731	21	0	7	0	172.8	484.8	14.2	70.6	68789	67787	257	16	7	63
2001	905	kyzylorda	Kazaly	26308	13514	12794	38569	20083	18486	4713	1549	3164	61871	4.2966	0	42	42	0.0797627	1.18444	4935	36	0	26	0	258.3	448.7	22.7	84	69891	68739	562	10	53	76
2001	906	kyzylorda	Karmakhshy	16824	8607	8217	26133	13727	12406	3233	1075	2158	51857	3.60118	0	59	59	0.326205	2.5682	16916	52	0	31	0	310	741.3	23.3	74.6	46333	44291	336	18	7	75
2001	907	kyzylorda	Syrdariya	14315	7280	7035	22534	11876	10658	2373	811	1562	33972	2.35917	0	17	17	0.0345284	0.59385	1173	13	0	7	0	313.8	746.2	22.3	104.3	38773	37966	342	13	13	27
2001	908	kyzylorda	Shieli	28822	14521	14301	40909	21477	19432	4587	1544	3043	49281	3.42229	0	29	29	0.0486597	0.830484	2398	22	0	6	0	200.3	439.2	17.5	61.9	74369	70663	1946	83	96	148
2001	1001	kostanay	Kostanai	46456	23470	22986	139786	66747	73039	30036	8653	21383	448	0.0311111	5	60	55	35.8036	17.8068	16040	54	59	5	36	204	423	19.8	39.3	217931	48355	118976	24085	7682	4815
2001	1002	kostanay	Arkalyk	17423	8754	8669	32812	15355	17457	4182	1197	2985	19877	1.38035	0	54	54	0.521356	3.25511	10363	45	0	35	0	313.8	667.3	26.4	61.5	44023	29261	7370	1960	362	1076
2001	1003	kostanay	Lisakovsk	8688	4508	4180	24679	12102	12577	6310	1887	4423	285	0.0197917	0	54	54	21.5368	14.2736	6138	49	5	7	17	127.3	290.3	19	55.1	42008	8641	21001	7042	2970	625
2001	1004	kostanay	Rudnyi	24402	12486	11916	75105	37521	37584	21434	6096	15338	415	0.0288194	13	60	47	44.4145	13.9761	18432	48	59	13	48	99.6	268.3	24.9	63.9	124447	14279	81693	14325	4452	3712
2001	1005	kostanay	Altynsarin	5339	2736	2603	11505	6005	5500	2258	714	1544	9910	0.688194	0	15	15	0.384763	1.84653	3813	9	0	15	0	252	475	8.5	43.2	18327	5891	6548	3062	1494	222
2001	1006	kostanay	Amangeldi	8237	4249	3988	12349	6511	5838	1547	526	1021	48605	3.37535	0	15	15	0.0125501	0.353807	610	9	0	15	0	210.5	362.5	9.2	55.7	21812	20177	351	89	20	65
2001	1007	kostanay	Auliekol	14816	7599	7217	31995	16378	15617	6871	2082	4789	20217	1.40396	0	45	45	0.520008	2.94169	10513	41	0	8	0	214.8	438.2	11.5	41.9	54586	26211	14894	6032	2770	1058
2001	1008	kostanay	Denisov	7291	3820	3471	16728	8705	8023	3606	1088	2518	12892	0.895278	0	26	26	0.611387	2.70247	7882	22	0	9	0	63	184.5	7.7	50.2	26684	7782	9035	5041	2322	499
2001	1009	kostanay	Zhangeldin	7536	3858	3678	10782	5634	5148	1332	447	885	66100	4.59028	0	12	12	0.00462935	0.191601	306	5	0	12	0	298.3	481.3	7.1	56.8	19615	18477	116	14	10	67
2001	1010	kostanay	Zhetikhara	13150	6693	6457	33887	16653	17234	7704	2216	5488	13818	0.959583	0	56	56	0.890071	4.70042	12299	50	0	53	0	162.8	337	13.2	38.1	54861	19166	21528	6808	2464	1420
2001	1011	kostanay	Kamysty	6411	3251	3160	13244	6758	6486	1788	626	1162	23050	1.60069	0	18	18	0.126074	1.16522	2906	12	0	18	0	155.6	313.1	12.1	48.4	20005	9657	4150	3411	737	216
2001	1012	kostanay	Karabalyk	10416	5338	5078	25331	13130	12201	6319	1913	4406	13955	0.969097	0	34	34	1.5292	4.03348	21340	29	0	29	0	79.5	197.2	6.2	36	42041	11839	16590	6863	3084	993
2001	1013	kostanay	Karasu	10048	5202	4846	21327	11152	10175	4188	1248	2940	23636	1.64139	0	22	22	0.235996	1.6692	5578	17	0	22	0	117.7	281.8	9.7	41.6	34873	10807	12453	5083	1905	666
2001	1014	kostanay	Kostanai	17299	8835	8464	40903	21037	19866	8455	2592	5863	14658	1.01792	0	56	56	3.61332	6.93737	52964	53	0	51	0	172	325.9	7.5	23.5	69907	18751	30828	8877	5774	1125
2001	1015	kostanay	Mendikara	10189	5130	5059	22745	11907	10838	5260	1644	3616	13696	0.951111	0	25	25	0.538186	2.34	7371	20	0	9	0	140.1	303.1	8.5	51.2	38992	15305	15651	3362	1949	483
2001	1016	kostanay	Nauryzym	5547	2816	2731	10019	5205	4814	1338	399	939	28626	1.98792	0	14	14	0.0499546	0.693326	1430	8	0	14	0	227.6	361.7	9.8	45.3	16239	10712	2174	1217	332	285
2001	1017	kostanay	Sarykol	8128	4145	3983	18233	9537	8696	3551	1077	2474	12360	0.858333	0	31	31	0.668285	2.87715	8260	27	0	8	0	177.2	464.9	7.6	34.3	30218	10480	9719	6546	986	254
2001	1018	kostanay	Taran	9290	4702	4588	21716	11185	10531	4849	1452	3397	14335	0.995486	0	56	56	2.41939	5.9313	34682	52	0	41	0	175.4	368.8	10	34.9	32084	7291	12450	5886	4153	531
2001	1019	kostanay	Uzynkol	8151	4195	3956	18170	9487	8683	4014	1255	2759	14155	0.982986	0	22	22	0.27651	1.74936	3914	17	0	7	0	158.1	334.7	8.5	45.6	30957	12114	12822	3228	786	295
2001	1020	kostanay	Fedorov	9208	4623	4585	21657	11268	10389	4951	1495	3456	13707	0.951875	0	46	46	1.36857	4.11303	18759	40	0	9	0	123.5	325.4	11.4	50.9	35044	5546	12137	10445	3855	680
2001	1101	mangystau	Aktau	49018	24932	24086	106336	53015	53321	10236	2771	7465	489	0.0339583	0	60	60	20.8303	21.6443	10186	54	0	18	11	233	637.3	43.2	93.1	163666	106825	42212	3806	482	2088
2001	1102	mangystau	Zhanaozen	26488	13586	12902	38815	19275	19540	2719	888	1831	679	0.0471528	0	59	59	12.053	16.2971	8184	56	0	7	5	212.3	511	24.4	65.2	70548	66222	1443	94	20	192
2001	1103	mangystau	Beineu	12182	6076	6106	15657	7920	7737	1421	494	927	56974	3.95653	0	50	50	0.0678731	1.22359	3867	41	0	9	0	350.8	579.2	17.8	51.2	30328	29256	60	3	1	11
2001	1104	mangystau	Karakhiyan	9397	4781	4616	13032	6722	6310	1524	533	991	98811	6.86187	0	26	26	0.068717	0.916196	6790	21	0	25	0	208.5	470.5	15.3	56.1	22700	21914	0	1	0	32
2001	1105	mangystau	Mangystau	11726	5958	5768	15362	8067	7295	1843	656	1187	74073	5.14396	0	26	26	0.0358835	0.658489	2658	21	0	17	0	170.6	425.3	11.9	58	26717	25898	0	0	0	0
2001	1106	mangystau	Tupkaragan	5529	2837	2692	8000	4156	3844	1089	354	735	10726	0.744861	0	45	45	0.322208	2.3332	3456	32	0	26	0	260.5	415.5	21.8	128.8	14269	13582	184	14	0	46
2001	1201	pavlodar	Pavlodar	68432	34617	33815	206100	99277	106823	40597	11375	29222	1062	0.07375	6	60	54	33.0744	19.0336	35125	51	59	6	26	232.8	632.2	23.2	110.5	319367	94707	166756	26197	12406	7930
2001	1202	pavlodar	Aksu	17510	8894	8616	45000	22663	22337	8370	2438	5932	15199	1.05549	0	59	59	2.86815	7.33806	43593	54	0	45	0	155.4	439.1	18.8	71.3	70320	26909	30561	4754	3365	1487
2001	1203	pavlodar	Ekibastuz	39714	20298	19416	95377	46150	49227	12969	3689	9280	36166	2.51153	0	60	60	2.68553	8.48791	97125	57	0	8	0	186.6	378.8	24.3	63.2	147784	63685	58267	8729	4439	4286
2001	1204	pavlodar	Aktogai	6554	3335	3219	11488	5960	5528	2138	670	1468	17976	1.24833	0	22	22	0.172341	1.33101	3098	18	0	7	0	150	545.5	10.1	43.1	19835	13598	2810	1227	590	205
2001	1205	pavlodar	Bayanauyl	10605	5421	5184	18700	9692	9008	2750	892	1858	34364	2.38639	0	53	53	0.48804	2.95108	16771	45	0	39	0	169.8	439.9	10.4	38.2	32569	26534	3016	369	540	267
2001	1206	pavlodar	Zhelezin	6720	3459	3261	14940	7843	7097	3333	1055	2278	15257	1.05951	0	24	24	0.304057	1.79032	4639	20	0	7	0	121.9	409.1	12	33.4	24120	9791	10472	1250	1691	287
2001	1207	pavlodar	Ertis	9199	4700	4499	18702	9727	8975	3564	1087	2477	20397	1.41646	0	33	33	0.378928	2.19925	7729	29	0	9	0	157.6	327.9	9.8	31	30145	16098	7380	2690	2319	290
2001	1208	pavlodar	Kashyr	8321	4238	4083	17421	9004	8417	3964	1205	2759	13060	0.906944	0	26	26	0.547626	2.53544	7152	21	0	23	0	189.7	539.3	8.9	36.5	27873	10487	12237	2056	2137	227
2001	1209	pavlodar	Lebyazh'e	5879	3050	2829	11043	5824	5219	1903	581	1322	14882	1.03347	0	22	22	0.244322	1.59085	3636	17	0	7	0	141.4	579.9	11.7	31.2	18545	13795	2333	393	401	240
2001	1210	pavlodar	Mai	5009	2563	2446	9406	4989	4417	1483	453	1030	32860	2.28194	0	24	24	0.147687	1.26222	4853	19	0	7	0	257.9	705.1	12.8	41.3	15264	12179	1171	277	296	263
2001	1211	pavlodar	Pavlodar	8373	4293	4080	19289	10025	9264	3747	1135	2612	11155	0.774653	0	59	59	2.83541	6.33094	31629	53	0	7	0	229	921.3	9.8	21.3	31405	12530	11838	2844	2552	456
2001	1212	pavlodar	Uspen	5461	2776	2685	11845	6158	5687	2394	723	1671	10293	0.714792	0	24	24	0.587778	2.4789	6050	19	0	24	0	133	338.8	14.2	30.5	17597	5192	5228	3940	2648	166
2001	1213	pavlodar	Sharbakty	7928	4023	3905	16241	8348	7893	3486	1067	2419	12813	0.889792	0	47	47	0.748927	3.26798	9596	40	0	25	0	144.4	490.6	10.1	28.4	26871	9549	9905	3998	2507	380
2001	1301	north kazakhstan	Petropavl	40004	20277	19727	128060	61546	66514	31832	8726	23106	386	0.0268056	13	60	47	41.5518	15.8707	16039	48	59	22	44	204.7	419.6	19.7	46.3	201901	32856	143367	6910	3802	8044
2001	1302	north kazakhstan	Aiyrtau	14846	7565	7281	33403	17510	15893	7672	2361	5311	18537	1.28729	0	27	27	0.381561	2.11979	7073	22	0	19	0	95.6	206.4	9.8	49.2	54667	18929	24965	3419	3461	919
2001	1303	north kazakhstan	Akzhar	8244	4197	4047	15125	8000	7125	2340	766	1574	16134	1.12042	0	18	18	0.214888	1.50718	3467	13	0	7	0	146.9	234.4	10.6	59	24548	17283	3596	1229	593	345
2001	1304	north kazakhstan	Magzhan Zhumabaev	12626	6538	6088	28854	15091	13763	6916	2062	4854	15241	1.0584	0	32	32	0.623778	2.74248	9507	27	0	24	0	134.1	263.4	12.3	46	48529	13281	26620	2930	3427	663
2001	1305	north kazakhstan	Esil	9791	5051	4740	22366	11792	10574	5153	1639	3514	9742	0.676528	0	18	18	0.754773	2.68987	7353	12	0	18	0	126.7	216.2	10.3	55.7	37417	14875	18576	1261	1288	245
2001	1306	north kazakhstan	Zhambyl	10120	5194	4926	21342	11307	10035	4632	1454	3178	15028	1.04361	0	19	19	0.256255	1.66438	3851	13	0	18	0	96	229.3	11.1	58.3	36239	16144	13693	3223	1517	465
2001	1307	north kazakhstan	Kyzylzhar	12218	6259	5959	30571	15934	14637	7387	2233	5154	12351	0.857708	0	48	48	2.02186	5.10242	24972	39	0	9	0	147.2	198	8.9	38.9	51162	9957	33815	1840	2660	931
2001	1308	north kazakhstan	Mamlyut	7372	3837	3535	16943	8929	8014	4100	1246	2854	8346	0.579583	0	44	44	1.12497	3.86742	9389	36	0	35	0	106.7	216.8	9.7	50.6	28850	6858	16962	950	1400	1737
2001	1309	north kazakhstan	Shal akyn	8341	4319	4022	18286	9641	8645	4513	1423	3090	9336	0.648333	0	32	32	0.476542	2.46298	4449	25	0	23	0	144.7	279.4	8.9	51.1	30678	13276	12514	1926	1712	218
2001	1310	north kazakhstan	Akkaiyn	8093	4152	3941	18331	9528	8803	4267	1320	2947	9180	0.6375	0	31	31	0.72037	3.09946	6613	25	0	28	0	103.7	293.2	10.1	55.7	30514	10265	12494	3264	2660	440
2001	1311	north kazakhstan	Taiynsha	18088	9288	8800	38438	20085	18353	7980	2353	5627	21851	1.51743	0	34	34	0.599515	2.72054	13100	28	0	33	0	87.5	192.4	11.4	57.5	63109	15457	13688	8456	8321	413
2001	1312	north kazakhstan	Timiryazev	5763	2961	2802	11500	5980	5520	2009	601	1408	9256	0.642778	0	23	23	0.399417	2.14216	3697	19	0	7	0	105.8	171	9.3	52.8	19017	6921	7840	1583	625	394
2001	1313	north kazakhstan	Ualihanov	8200	4188	4012	14888	7877	7011	2152	692	1460	25059	1.74021	0	30	30	0.0736262	1.12393	1845	25	0	19	0	158.5	314.7	9.2	52.2	25060	20795	1712	600	368	398
2001	1314	north kazakhstan	Gabyt Musirepov atyn.	14650	7452	7198	32074	16780	15294	6502	1979	4523	23186	1.61014	0	40	40	0.652678	2.97275	15133	35	0	37	0	85.1	159.1	8.7	48.3	53241	16677	21496	7207	3022	844
2001	1401	turkistan	Shymkent	138491	70712	67779	274966	131589	143377	39844	11528	28316	1846	0.128194	0	60	60	14.9328	16.6199	27566	56	0	60	11	139.5	302	32.8	59.4	488087	263047	114483	7875	1943	12403
2001	1403	turkistan	Kentau	27755	14201	13554	47297	23559	23738	7411	2564	4847	12407	0.861597	0	32	32	0.331184	2.07745	4109	26	0	30	0	113.8	279.1	21.6	58.6	76587	48848	5480	326	72	1854
2001	1404	turkistan	Turkistan	69225	35373	33852	97197	49085	48112	10372	3534	6838	367	0.0254861	0	47	47	13.2343	13.4944	4857	44	0	7	10	118.9	292.8	20.2	57.7	172444	90214	1334	12	4	992
2001	1405	turkistan	Arys	24344	12287	12057	32587	16572	16015	3554	1171	2383	10052	0.698056	0	48	48	0.362018	2.90891	3639	41	0	27	0	193.2	383.1	19.3	71	59090	55084	2368	41	17	484
2001	1406	turkistan	Baidibek	19999	10128	9871	27867	14666	13201	3533	1135	2398	11332	0.786944	0	18	18	0.0655665	0.88474	743	12	0	6	0	161.5	340.5	12.6	62.9	49861	48429	104	14	2	77
2001	1407	turkistan	Kazykurt	38503	19451	19052	47054	24432	22622	5254	1741	3513	6165	0.428125	0	21	21	0.331873	1.91358	2046	16	0	9	0	89.4	166.8	13.3	58.3	89828	83676	0	0	68	249
2001	1408	turkistan	Maktaaral	103882	53258	50624	127804	64203	63601	12874	4167	8707	2813	0.195347	0	39	39	3.61074	6.07673	10157	33	0	23	0	68.7	191.9	17.5	53	241934	197527	6024	519	886	1979
2001	1409	turkistan	Ordabasy	32101	16388	15713	44971	23420	21551	5224	1707	3517	4276	0.296944	0	26	26	0.730122	2.76963	3122	20	0	24	0	109.5	249.1	11.8	42.3	79256	73792	1264	88	35	215
2001	1410	turkistan	Otyrar	21555	10929	10626	29734	15457	14277	3269	1122	2147	29880	2.075	0	17	17	0.042838	0.666997	1280	12	0	16	0	129.3	311.5	12.3	55.4	52503	51781	54	6	0	18
2001	1411	turkistan	Sairam	88375	44955	43420	122150	62533	59617	13496	4488	9008	1765	0.122569	0	34	34	4.0187	6.27926	7093	28	0	9	0	77	175	16.4	65.3	218566	56668	6310	729	291	1244
2001	1412	turkistan	Saryagash	90689	46298	44391	116133	59341	56792	12587	4073	8514	11553	0.802292	0	54	54	1.9813	6.0177	22890	49	0	7	0	93.9	208.9	15.1	46.7	215671	185367	2672	324	412	2140
2001	1413	turkistan	Sozak	18816	9645	9171	26576	13833	12743	2879	983	1896	66962	4.65014	0	27	27	0.0827932	1.00399	5544	24	0	8	0	151.5	485.5	14.6	63	47352	42487	1048	80	22	65
2001	1414	turkistan	Tole bi	39510	20274	19236	58396	30158	28238	8860	2938	5922	4597	0.319236	0	22	22	0.892756	3.17779	4104	18	0	7	0	68.4	152.5	15.6	59.5	101992	69182	8266	615	282	761
2001	1415	turkistan	Tulkibas	32373	16366	16007	48274	24606	23668	7550	2374	5176	3572	0.248056	0	29	29	1.62206	4.39497	5794	24	0	29	0	142.2	374.7	18.4	57	85637	67163	7086	1030	527	366
2001	1416	turkistan	Shardara	27983	14308	13675	35410	18187	17223	3385	1202	2183	19076	1.32472	0	22	22	0.155588	1.33701	2968	18	0	22	0	176.6	270.1	16.9	58.2	66584	62758	2232	130	78	336
2001	1501	almaty city	almaty city	253016	128881	124135	753429	353581	399848	149623	41830	107793	1131	0.0785417	0	60	60	36.0769	20.6949	40803	56	58	7	39	67.9	169.3	72.8	93.4	1147478	463948	494640	21393	8324	24596
2001	1601	astana city	astana city	88120	44885	43235	265431	129191	136240	35779	10718	25061	1328	0.0922222	0	60	60	33.0768	17.9208	43926	54	59	6	29	131.2	295.4	47.6	74.2	385255	180895	140100	18600	9432	9130
2002	101	akmola	Kokshetau	32479	16536	15943	87379	41013	46366	15892	4550	11342	754	0.0523611	0	60	60	18.3554	16.8655	13840	55	0	8	15	279.4	572.8	23.7	113.4	141456	61133	54474	8104	3226	4348
2002	102	akmola	Stepnogor	15311	7807	7504	41643	20030	21613	9666	2800	6866	2585	0.179514	0	52	52	4.98221	9.40684	12879	46	0	44	0	280.6	678.1	40.6	47.8	64899	16998	37079	4019	2747	1580
2002	103	akmola	Akkol	9046	4587	4459	19910	10419	9491	3868	1166	2702	17537	1.21785	0	38	38	0.362377	2.3373	6355	33	0	33	0	153.3	555.1	23.2	77.6	31852	11587	12961	2185	2294	744
2002	104	akmola	Arshaly	7386	3762	3624	16702	8587	8115	3359	1023	2336	11146	0.774028	0	28	28	1.1283	3.41239	12576	24	0	24	0	193.1	521	20.9	62.3	26590	6590	13145	2237	2247	461
2002	105	akmola	Astrahan	8887	4534	4353	18410	9463	8947	3803	1166	2637	13591	0.943819	0	23	23	0.557354	2.35692	7575	19	0	22	0	206.5	518.2	14.6	78.2	30819	12576	9279	2516	2131	552
2002	106	akmola	Atbasar	15748	7972	7776	35006	17954	17052	7064	2163	4901	20140	1.39861	0	55	55	0.687537	3.46634	13847	48	0	37	0	287.7	813.6	5.3	99.4	57335	17694	22721	6707	4332	1259
2002	107	akmola	Bulandy	10757	5390	5367	23357	12293	11064	5157	1534	3623	9965	0.692014	0	32	32	0.640642	2.81281	6384	29	0	8	0	131.5	353.5	20.1	77.3	38970	11088	19225	2276	3132	630
2002	108	akmola	Egindikol	2711	1387	1324	5287	2846	2441	914	308	606	9783	0.679375	0	23	23	0.229071	1.63348	2241	19	0	23	0	124	652.3	23.6	95.5	8287	3717	2068	1033	264	159
2002	109	akmola	Enbekshilder	6425	3265	3160	13492	7144	6348	2793	869	1924	20606	1.43097	0	15	15	0.11254	1.00966	2319	9	0	15	0	185.2	384	12.3	66.5	21254	13098	5383	531	507	387
2002	110	akmola	Ereimentau	11550	5908	5642	23545	12709	10836	3763	1168	2595	32949	2.28812	0	44	44	0.230538	1.84618	7596	40	0	21	0	227.1	679.4	18.3	68.4	37756	21319	9113	3000	1723	620
2002	111	akmola	Esil	9198	4680	4518	20882	10970	9912	4376	1322	3054	15811	1.09799	0	50	50	0.661944	3.36119	10466	45	0	8	0	200.4	456.6	18.8	66.2	33666	8413	13290	5378	2054	1038
2002	112	akmola	Zhaksy	8778	4513	4265	16923	8840	8083	2799	857	1942	18467	1.28243	0	25	25	0.219094	1.55698	4046	20	0	25	0	241.1	655.2	13	51.2	27855	12851	5836	4477	1516	467
2002	113	akmola	Zharkain	6414	3263	3151	13523	7275	6248	2176	641	1535	22287	1.54771	0	27	27	0.122224	1.31476	2724	22	0	7	0	199.4	454.3	16	52.5	21049	8805	6468	2217	518	699
2002	114	akmola	Zerendi	13614	6946	6668	28368	14915	13453	5552	1756	3796	15441	1.07229	0	26	26	1.12758	3.44121	17411	22	0	22	0	241.3	543.9	12.2	56.3	47563	27571	12793	1772	2374	586
2002	115	akmola	Korgalzhyn	5081	2607	2474	8104	4277	3827	1312	420	892	16845	1.16979	0	15	15	0.0547937	0.706264	923	10	0	15	0	228.6	963.9	18.3	69.3	13585	11485	711	311	204	104
2002	116	akmola	Sandyktau	6997	3588	3409	15751	8226	7525	3877	1243	2634	11907	0.826875	0	21	21	0.506341	2.25394	6029	18	0	8	0	84.8	216.3	13.9	60.9	26370	5100	15223	1187	2174	143
2002	117	akmola	Tselinograd	14008	7135	6873	27482	14301	13181	4702	1420	3282	14136	0.981667	0	41	41	2.31869	4.63894	32777	33	0	22	0	168.5	547.2	28.2	63.9	42715	26029	7765	1937	2241	860
2002	118	akmola	Shortandy	8156	4092	4064	18994	10105	8889	3808	1136	2672	8687	0.603264	0	33	33	0.989409	3.26478	8595	26	0	27	0	278.7	512.6	16.2	55.7	30403	7394	12331	2882	2905	564
2002	119	akmola	Schuch'e	19785	10187	9598	239769	24659	215110	10870	3328	7542	11470	0.796528	0	57	57	1.49695	5.23276	17170	52	0	33	0	177.9	537.9	19	56.1	80291	28124	40231	3280	3172	952
2002	201	aktobe	Aktobe	71852	37045	34807	182795	86933	95862	29272	8488	20784	4324	0.300278	0	60	60	7.64154	13.2948	33042	55	0	51	0	298.9	704.5	80	98.7	282075	171220	70916	21935	3675	7703
2002	202	aktobe	Alga	11672	6025	5647	22433	11199	11234	3838	1201	2637	13405	0.930903	0	23	23	0.307945	1.85226	4128	19	0	17	0	254.7	565.7	18.1	46.2	38160	27440	4766	3098	749	449
2002	203	aktobe	Aiteke bi	11914	6037	5877	19320	10008	9312	2307	781	1526	65973	4.58146	0	16	16	0.0306641	0.566671	2023	11	0	9	0	321.2	869.7	15.4	46.7	32942	29724	1406	558	72	163
2002	204	aktobe	Baiganin	8922	4555	4367	13722	7184	6538	1627	572	1055	94295	6.54826	0	21	21	0.0230341	0.485103	2172	17	0	9	0	184	588.9	17.7	54.9	24250	23650	0	0	1	1
2002	205	aktobe	Kargaly	5374	2737	2637	11204	5731	5473	2220	723	1497	9127	0.633819	0	28	28	0.711954	2.88252	6498	22	0	7	0	184.3	433.6	21.8	53.1	18447	10236	4274	2629	1001	128
2002	206	aktobe	Kobda	8569	4343	4226	15043	7876	7167	2397	753	1644	24899	1.7291	0	14	14	0.0245793	0.50041	612	10	0	9	0	215.4	503.8	19.4	55.5	25091	19655	2116	2048	470	119
2002	207	aktobe	Martuk	8799	4467	4332	18256	9479	8777	3836	1202	2634	11995	0.832986	0	22	22	0.387662	2.0669	4650	18	0	7	0	215.6	514.1	19.3	44.3	30336	15484	6112	6411	1262	836
2002	208	aktobe	Mugalzhar	20886	10671	10215	38118	19233	18885	4900	1571	3329	37030	2.57153	0	55	55	0.516905	2.67905	19141	49	0	30	0	210.9	541	19.6	55.3	63425	53749	5212	1918	328	449
2002	209	aktobe	Oiyl	7904	4091	3813	11234	5930	5304	1361	454	907	19087	1.32549	0	12	12	0.021533	0.471104	411	7	0	9	0	272.5	627.7	20.1	57.1	20322	19581	189	8	2	62
2002	210	aktobe	Temir	12698	6482	6216	20855	10593	10262	2479	798	1681	18982	1.31819	0	38	38	0.31061	1.96431	5896	32	0	24	0	172	513.2	18.9	56.1	36199	34649	409	71	11	82
2002	211	aktobe	Hromtau	12881	6542	6339	26240	13209	13031	3857	1229	2628	23048	1.60056	0	59	59	0.686827	4.27443	15830	56	0	29	0	270.7	513.4	20.8	54.1	42833	30596	7015	2765	856	553
2002	212	aktobe	Shalkar	16059	8336	7723	26568	13714	12854	3680	1216	2464	105645	7.33646	0	42	42	0.0487955	0.84378	5155	35	0	23	0	189.3	526.6	19.9	53.8	46403	44488	544	27	19	210
2002	213	aktobe	Yrgyz	5997	3057	2940	8561	4530	4031	955	338	617	70445	4.89201	0	12	12	0.00435801	0.202464	307	6	0	12	0	319.5	690.1	18	64.5	15607	15197	29	0	0	1
2002	301	almaty	Taldykorgan	31605	16190	15415	77034	35501	41533	12856	3735	9121	639	0.044375	0	59	59	12.989	15.4814	8300	53	0	31	9	192.6	375.1	7.9	20.9	121734	69104	39971	1405	1810	2635
2002	302	almaty	Kapshagai	13250	6778	6472	30192	14742	15450	4728	1413	3315	95	0.00659722	0	41	41	23.2421	8.80755	2208	32	23	0	23	136.1	268.7	26	40	47452	23966	19135	889	572	556
2002	303	almaty	Tekeli	5563	2849	2714	14665	7278	7387	4753	1449	3304	38	0.00263889	12	21	9	17.3684	2.15725	660	9	18	12	18	66.9	289.5	22.2	52.8	24464	7522	14832	507	633	687
2002	304	almaty	Aksy	13636	6931	6705	24429	12951	11478	3621	1141	2480	22597	1.56924	0	18	18	0.048679	0.755223	1100	13	0	10	0	301.3	354.1	18.7	50.7	40010	36942	1878	38	101	237
2002	305	almaty	Alakol	23825	12381	11444	46949	24596	22353	7485	2481	5004	60703	4.21549	0	28	28	0.0841804	1.07972	5110	23	0	8	0	131.4	487.6	13.6	30.5	77087	60291	14521	156	189	864
2002	306	almaty	Balkhash	10673	5434	5239	17654	9317	8337	2273	706	1567	64209	4.45896	0	17	17	0.0261801	0.501225	1681	14	0	8	0	148.4	397.4	13.8	30	30402	26891	2229	115	334	53
2002	307	almaty	Enbekshikazakh	62761	31794	30967	121046	61701	59345	19875	6579	13296	15053	1.04535	0	35	35	0.972564	3.45396	14640	29	0	34	0	128.9	272.4	13.4	23.4	203856	93194	35282	1499	1978	1389
2002	308	almaty	Zhambyl	33034	16780	16254	66231	33771	32460	9337	2993	6344	29574	2.05375	0	32	32	0.247515	1.84467	7320	27	0	8	0	93.6	312.5	10.8	19.2	108854	82624	14139	583	1084	825
2002	309	almaty	Kerbulak	17573	8821	8752	30334	15800	14534	4509	1438	3071	18036	1.2525	0	29	29	0.118929	1.28548	2145	25	0	22	0	67.9	238	12.1	46.8	51878	42262	6978	292	153	351
2002	310	almaty	Koksu	11851	6049	5802	24039	12277	11762	3779	1199	2580	11356	0.788611	0	22	22	0.15243	1.34807	1731	18	0	7	0	214.1	347.8	13.6	42.2	39227	29321	6117	156	445	408
2002	311	almaty	Karatal	14229	7207	7022	29155	14783	14372	5047	1541	3506	38140	2.64861	0	33	33	0.0740168	1.11919	2823	28	0	21	0	207.4	381.6	13.8	38.3	44647	24518	11660	273	446	344
2002	312	almaty	Karasai	44254	22610	21644	97059	48770	48289	15684	4962	10722	3279	0.227708	0	48	48	6.30467	8.65574	20673	39	0	44	0	94	201.5	12.2	15.1	158097	84362	41339	1665	2090	1988
2002	313	almaty	Panfilov	39557	20121	19436	66925	33871	33054	8123	2814	5309	18116	1.25806	0	35	35	0.190605	1.80553	3453	30	0	9	0	69.5	175.8	13.3	38.3	115221	71593	5492	114	78	584
2002	314	almaty	Raiymbek	29720	15028	14692	45630	24241	21389	6787	2429	4358	22668	1.57417	0	16	16	0.0625993	0.782455	1419	11	0	14	0	47.3	139.6	13.1	42.3	81547	79171	303	10	9	42
2002	315	almaty	Sarkant	14001	7234	6767	26623	13806	12817	5166	1624	3542	17996	1.24972	0	18	18	0.0584019	0.818206	1051	13	0	7	0	184	526.8	19.4	64.5	44540	33683	9385	105	296	508
2002	316	almaty	Talgar	36922	18873	18049	86382	43920	42462	13412	4093	9319	9302	0.645972	0	54	54	2.19071	6.49087	20378	51	0	39	0	86.7	296.3	12.2	26.5	137391	66644	38738	1533	1447	1311
2002	317	almaty	Eskeldi	14056	7182	6874	29199	15036	14163	5506	1727	3779	6710	0.465972	0	26	26	0.701639	2.85018	4708	23	0	21	0	142.6	300.5	14.3	29.5	45929	29391	12910	344	1152	912
2002	318	almaty	Uigyr	21516	10886	10630	36820	19029	17791	5046	1784	3262	13850	0.961806	0	23	23	0.0750181	1.04854	1039	19	0	7	0	89.3	196.5	10.9	30	63661	25982	1309	39	17	57
2002	319	almaty	Ile	35304	17899	17405	80374	40206	40168	12117	3647	8470	13519	0.938819	0	57	57	1.43627	5.48224	19417	53	0	53	0	130.4	278.4	12.2	15.1	130121	65322	44816	2157	2466	1389
2002	401	atyrau	Atyrau	59490	30218	29272	119529	58016	61513	17341	4909	12432	6313	0.438403	0	60	60	3.51513	10.5929	22191	56	0	29	0	321.6	852.2	17.6	36.2	193371	154540	31010	1136	543	2128
2002	402	atyrau	Zhylyoi	22707	11565	11142	34991	17612	17379	3671	1136	2535	40261	2.7959	0	53	53	0.273739	2.7199	11021	49	0	33	0	208.4	415.8	21.8	50.1	62705	60959	815	64	4	252
2002	403	atyrau	Inder	10121	5271	4850	16728	8839	7889	2688	844	1844	19691	1.36743	0	23	23	0.194251	1.4692	3825	20	0	8	0	160.3	679.1	23.5	68.5	29257	27902	1067	36	12	52
2002	404	atyrau	Isatai	8320	4286	4034	13122	6897	6225	1772	581	1191	21176	1.47056	0	56	56	0.365697	2.62723	7744	42	0	29	0	180.3	624.5	19.8	64.2	22953	22762	25	5	1	4
2002	405	atyrau	Kurmangazy	19391	9883	9508	32541	17005	15536	4969	1476	3493	35745	2.48229	0	20	20	0.129613	1.1339	4633	17	0	19	0	176.9	513.2	14.2	45.9	56983	54699	1837	28	15	71
2002	406	atyrau	Kyzylkoga	11772	6058	5714	17604	9320	8284	2089	670	1419	40294	2.79819	0	38	38	0.136373	1.42409	5495	34	0	24	0	158.5	618.4	14.5	45.1	31281	31026	42	2	0	4
2002	407	atyrau	Makat	9444	4833	4611	14788	7524	7264	1781	520	1261	7207	0.500486	0	45	45	0.763702	4.07166	5504	41	0	8	0	227.1	641.5	19.5	52.1	26208	25360	482	43	22	73
2002	408	atyrau	Mahambet	9245	4687	4558	15452	8011	7441	2330	724	1606	15787	1.09632	0	51	51	0.523342	3.09299	8262	43	0	27	0	145.5	399.1	355.6	43.9	27610	27157	215	17	4	14
2002	501	east kazakhstan	Oskemen	58271	29551	28720	204611	98060	106551	48359	13994	34365	520	0.0361111	11	60	49	42.6346	15.1025	22170	49	60	11	47	149.1	387.9	30.8	66.4	311296	68569	227442	4528	4717	3509
2002	504	east kazakhstan	Kurchatov	2389	1236	1153	6426	3207	3219	809	200	609	249	0.0172917	0	24	24	5.9759	7.28365	1488	20	0	9	0	126.3	252.6	33.7	67.4	10068	3133	6189	249	160	159
2002	505	east kazakhstan	Leninogorsk	12317	6254	6063	39685	19790	19895	11248	3098	8150	6259	0.434653	0	59	59	1.91756	7.08043	12002	53	0	37	0	85.9	294.1	30.4	81.3	63220	4710	56100	793	826	675
2002	506	east kazakhstan	Semei	69702	35070	34632	194187	92059	102128	36128	10095	26033	56704	3.93778	0	60	60	0.76014	4.61452	43103	57	0	8	0	209.3	492.2	51.7	67.9	303366	169397	108685	3305	3968	12262
2002	507	east kazakhstan	Abai	5818	2887	2931	9871	5270	4601	1427	457	970	34494	2.39542	0	25	25	0.046153	0.747942	1592	19	0	9	0	225.4	335.3	26.2	42.4	17215	16605	137	3	23	14
2002	508	east kazakhstan	Ayagoz	25754	13084	12670	47235	24369	22866	6294	1952	4342	81005	5.62535	0	53	53	0.106401	1.54504	8619	48	0	35	0	141.1	403.2	22.8	60.5	79879	72846	3754	133	278	640
2002	509	east kazakhstan	Beskaragai	7335	3640	3695	15561	8216	7345	3768	1178	2590	18078	1.25542	0	21	21	0.197478	1.42021	3570	17	0	17	0	201.5	503.7	14.7	47.2	26380	16666	7303	333	981	662
2002	510	east kazakhstan	Boroduliha	11082	5720	5362	29162	15540	13622	5944	1831	4113	11092	0.770278	0	30	30	0.967454	3.35628	10731	27	0	21	0	121.6	264.1	20.7	53.3	45225	12348	25483	740	5605	889
2002	511	east kazakhstan	Glubokoe	13057	6735	6322	40935	21259	19676	12627	3952	8675	13438	0.933194	0	56	56	2.28032	5.97571	30643	51	0	52	0	143.5	369.5	14.6	41.1	67230	11514	52245	907	1863	612
2002	512	east kazakhstan	Zharma	17039	8756	8283	33241	17293	15948	5553	1736	3817	39440	2.73889	0	36	36	0.26217	1.90427	10340	32	0	27	0	163.1	328	19	48.9	54363	47096	4649	375	530	314
2002	513	east kazakhstan	Zaisan	12707	6449	6258	22379	11662	10717	3730	1279	2451	17493	1.21479	0	27	27	0.123192	1.37356	2155	24	0	22	0	102.8	308.5	20.8	52.4	39147	35739	2002	15	21	457
2002	514	east kazakhstan	Zyryan	18739	9558	9181	54282	27442	26840	17155	5262	11893	20351	1.41326	0	53	53	1.09484	4.33119	22281	49	0	9	0	87.6	254	22.1	81.1	89698	13296	72995	1025	1432	1205
2002	515	east kazakhstan	Kokpekty	12243	6389	5854	25571	13519	12052	5214	1627	3587	26047	1.80882	0	25	25	0.147925	1.3366	3853	22	0	8	0	156.4	456.7	15	53.3	41897	30201	8965	116	971	873
2002	516	east kazakhstan	Korshim	12843	6602	6241	25325	13413	11912	4441	1421	3020	40655	2.82326	0	28	28	0.0569426	0.91886	2315	23	0	8	0	68.1	154.9	20.9	61.8	41659	36667	3850	37	103	130
2002	517	east kazakhstan	Katonkaragai	12465	6440	6025	25474	13542	11932	5125	1654	3471	23682	1.64458	0	19	19	0.0907018	1.01424	2148	14	0	19	0	74.1	222.2	19.5	60.7	42720	32972	8374	57	334	326
2002	518	east kazakhstan	Tarbagatai	21447	11113	10334	37044	19910	17134	4897	1613	3284	40347	2.80187	0	22	22	0.0522468	0.80386	2108	19	0	8	0	157.2	418.2	17.5	47.7	63517	61164	772	15	113	64
2002	519	east kazakhstan	Ulan	10933	5622	5311	26774	13853	12921	6193	1996	4197	18102	1.25708	0	49	49	0.731908	2.97097	13249	33	0	8	0	133.6	369.3	13	39.1	43491	27808	13543	481	599	223
2002	520	east kazakhstan	Urzhar	27949	14332	13617	54600	28690	25910	8469	2826	5643	42952	2.98278	0	40	40	0.209187	1.69154	8985	34	0	8	0	154.7	437.9	15.3	36.3	90815	79046	8349	137	674	269
2002	521	east kazakhstan	Shemonaiha	11553	5930	5623	33617	17296	16321	9592	2900	6692	6721	0.466736	0	48	48	3.26692	6.95867	21957	44	0	39	0	118.4	283.4	23.5	60.6	54010	5052	45509	740	2506	298
2002	601	jambyl	Taraz	91191	46475	44716	207509	96620	110889	32465	9837	22628	239	0.0165972	16	60	44	44.4268	11.9798	10618	43	60	16	47	154.9	427.1	55.8	132.8	328348	178994	95552	1386	3630	7106
2002	602	jambyl	Baizak	24863	12746	12117	41834	21614	20220	4984	1663	3321	10409	0.722847	0	48	48	0.443655	2.60182	4618	30	0	24	0	193.5	566.6	10.9	37.4	73476	58414	3139	301	338	434
2002	603	jambyl	Zhambyl	25066	12755	12311	42061	21883	20178	5136	1710	3426	5001	0.347292	0	45	45	2.4793	6.34734	12399	42	0	39	0	151.6	364.4	10	35.6	73579	50759	4321	547	461	1118
2002	604	jambyl	Zhualy	18327	9365	8962	27013	14226	12787	4123	1339	2784	5476	0.380278	0	31	31	0.548941	2.57396	3006	26	0	8	0	90.9	307.1	12.5	63	50295	42378	4733	677	328	129
2002	605	jambyl	Kordai	37197	18877	18320	59903	30462	29441	9292	2854	6438	14103	0.979375	0	49	49	0.806779	3.36115	11378	39	0	36	0	96.7	285.4	11.4	37	107890	53108	19026	1200	1221	408
2002	606	jambyl	Turar Ryskulov	21668	11044	10624	34760	18274	16486	4545	1420	3125	15250	1.05903	0	29	29	0.276393	1.94066	4215	23	0	26	0	136.4	386.4	14.9	44.6	60843	53668	3811	454	302	481
2002	607	jambyl	Merke	24763	12529	12234	41080	20978	20102	6620	2112	4508	10896	0.756667	0	30	30	0.45659	2.57079	4975	25	0	24	0	109.1	401.9	13.8	46.5	71849	48096	7909	986	631	421
2002	608	jambyl	Moiynkum	11318	5806	5512	19524	10533	8991	2572	809	1763	82131	5.70354	0	20	20	0.0348102	0.600916	2859	17	0	17	0	186.2	609.6	12.3	65.2	32592	27899	3217	274	99	90
2002	609	jambyl	Sarysu	16365	8318	8047	27116	13974	13142	2915	933	1982	51820	3.59861	0	28	28	0.0635083	0.943134	3291	25	0	17	0	192.6	497.8	13	78.4	45260	39906	3006	358	131	240
2002	610	jambyl	Talas	17208	8717	8491	30607	15941	14666	4435	1347	3088	19460	1.35139	0	32	32	0.0911614	1.2076	1774	26	0	8	0	190.9	452.8	16.7	70.1	49577	40780	4549	376	352	297
2002	611	jambyl	Shu	30713	15520	15193	54969	27952	27017	8335	2623	5712	19198	1.33319	0	49	49	0.364205	2.69882	6992	42	0	7	0	186.5	492	13.9	58.1	93157	62507	13794	1012	1109	964
2002	701	west kazakhstan	Oral	49387	24948	24439	144015	68245	75770	31229	9187	22042	451	0.0313194	0	60	60	28.4501	20.2488	12831	54	11	25	25	256	663.3	64.2	139.6	226311	100878	109241	7127	1069	5409
2002	702	west kazakhstan	Akzhaiyk	16034	8271	7763	27357	14532	12825	4059	1229	2830	45428	3.15472	0	24	24	0.0482962	0.743378	2194	20	0	13	0	164	448.2	12.9	57.9	46405	43018	2187	89	6	146
2002	703	west kazakhstan	Borli	14145	7247	6898	32625	16980	15645	5266	1669	3597	6419	0.445764	0	33	33	0.208911	1.35646	1341	11	0	9	0	206	469.9	29.8	65.3	55401	33436	12539	5241	286	1093
2002	704	west kazakhstan	Zhanakala	8669	4399	4270	13196	6956	6240	1744	505	1239	37813	2.6259	0	17	17	0.0359136	0.60602	1358	12	0	17	0	207	584.7	11.9	54.4	23721	22697	117	26	4	325
2002	705	west kazakhstan	Zhanibek	6133	3178	2955	11179	5918	5261	1673	446	1227	15141	1.05146	0	16	16	0.0468265	0.683517	709	11	0	16	0	206	634.9	11.8	71.1	18484	17384	599	27	4	33
2002	706	west kazakhstan	Zelenov	13688	6882	6806	33218	17172	16046	8242	2668	5574	13667	0.949097	0	55	55	1.07961	3.90302	14755	47	0	8	0	146	369.8	13.4	47.6	54046	23791	25397	2169	366	1030
2002	707	west kazakhstan	Kaztalovka	13253	6819	6434	21175	11226	9949	3132	890	2242	35192	2.44389	0	17	17	0.0546715	0.768106	1924	13	0	9	0	268	651.5	14.1	54.1	36877	35533	329	27	6	212
2002	708	west kazakhstan	Karatobe	7443	3832	3611	11639	6233	5406	1343	406	937	17340	1.20417	0	15	15	0.0303922	0.579095	527	9	0	7	0	339	748.7	15.1	64.2	19860	19328	109	7	1	13
2002	709	west kazakhstan	Bokeiordasy	6550	3302	3248	10809	5783	5026	1465	406	1059	34354	2.38569	0	13	13	0.0154567	0.371011	531	8	0	12	0	244	670.2	17.2	70.8	18585	18188	0	0	0	22
2002	710	west kazakhstan	Syrym	9591	4925	4666	16780	8805	7975	2302	707	1595	22059	1.53187	0	26	26	0.0748447	1.00548	1651	22	0	8	0	226	643.1	11.6	92.9	27141	26270	246	29	41	0
2002	711	west kazakhstan	Taskala	5787	2952	2835	11947	6209	5738	2125	627	1498	15459	1.07354	0	23	23	0.0948962	1.08043	1467	17	0	21	0	167	375.6	11.8	49.8	19361	16195	2256	141	14	295
2002	712	west kazakhstan	Terekti	12980	6747	6233	26087	13460	12627	4813	1502	3311	16036	1.11361	0	54	54	0.660826	3.60528	10597	44	0	8	0	168	542.7	10.2	44.1	43132	33155	6026	2222	96	422
2002	713	west kazakhstan	Shyngyrlau	6323	3187	3136	12135	6270	5865	2149	677	1472	12870	0.89375	0	23	23	0.128283	1.28615	1651	19	0	7	0	189	532.3	17.3	62.1	19661	16288	1502	822	29	654
2002	801	karaganda	Karagandy	95256	48549	46707	279336	133695	145641	62049	17601	44448	902	0.0626389	5	60	55	38.8825	14.9459	35072	52	60	5	41	169	369.2	86.6	147.2	439074	122504	228114	25647	17570	15010
2002	802	karaganda	Balkhash	19054	9784	9270	46484	22928	23556	8731	2288	6443	1778	0.123472	0	58	58	4.76997	10.3825	8481	52	0	27	0	264.8	572	29.5	69	75653	39720	27176	1918	1701	1218
2002	803	karaganda	Zhezkazgan	23918	12062	11856	61495	30588	30907	9369	2679	6690	101	0.00701389	28	60	32	49.8218	9.08529	5032	28	60	28	52	148.9	347	25.3	58.3	97395	53450	29790	4655	1774	1349
2002	804	karaganda	Karazhal	6925	3574	3351	12409	6151	6258	1700	514	1186	39	0.00270833	12	38	26	24	7.72608	936	22	18	13	22	184	454.6	18.8	56.8	20456	13744	4498	587	227	209
2002	805	karaganda	Saran	10186	5087	5099	33402	16565	16837	8073	2483	5590	293	0.0203472	9	56	47	21.7645	11.2047	6377	44	11	9	19	129.6	448.1	40.2	43.3	48572	6061	29817	3251	3067	2647
2002	806	karaganda	Satbaev	20325	10225	10100	42940	21100	21840	6635	1847	4788	24	0.00166667	36	58	22	52	5.11534	1248	10	56	36	52	202.9	499.3	18.3	46.2	71998	38990	18960	4967	1516	2117
2002	807	karaganda	Temirtau	36364	18720	17644	113474	55108	58366	25387	7224	18163	544	0.0377778	11	60	49	32.8621	16.718	17877	50	60	33	29	132.1	427.5	28.1	67.6	173300	23919	117304	11554	5936	4759
2002	808	karaganda	Shahtinsk	12961	6534	6427	39455	20094	19361	9685	3034	6651	422	0.0293056	6	40	34	21.4194	8.49209	9039	32	11	6	20	101.8	240.7	25.3	71.7	60311	6495	37994	4796	2966	3391
2002	809	karaganda	Abai	14550	7502	7048	37544	19030	18514	8573	2598	5975	11752	0.816111	0	52	52	2.1136	5.74528	24839	46	0	40	0	207.5	517.5	24.6	66.1	58338	14557	28660	4875	2434	3092
2002	810	karaganda	Aktogai	7548	3881	3667	12473	6596	5877	2039	598	1441	99265	6.8934	0	47	47	0.0712739	1.00355	7075	34	0	21	0	177.9	405.4	16.7	52.3	21382	19319	1070	60	109	1
2002	811	karaganda	Bukhar Zhyrau	18399	9425	8974	40424	20648	19776	6937	2136	4801	25994	1.80514	0	53	53	2.16577	5.27296	56297	47	0	36	0	241.4	452.2	11	28.6	64705	34342	18502	3080	3258	1052
2002	812	karaganda	Zhanaarka	10618	5301	5317	17484	9231	8253	2528	770	1758	108441	7.53062	0	36	36	0.103863	1.19697	11263	30	0	31	0	225.1	402.6	15.9	40.9	30394	26765	1663	379	309	59
2002	813	karaganda	Karkaraly	16859	8648	8211	28301	14907	13394	3915	1205	2710	63542	4.41264	0	36	36	0.0680967	0.989673	4327	30	0	8	0	110.9	295.2	14.3	45.7	48127	44520	1211	244	219	117
2002	814	karaganda	Nura	11396	5875	5521	20632	10726	9906	3188	979	2209	84574	5.87319	0	40	40	0.102573	1.26241	8675	35	0	25	0	150.3	442.1	13.1	45.7	33373	21815	5176	2371	1548	534
2002	815	karaganda	Osakarov	11747	5963	5784	24679	12530	12149	4853	1467	3386	20398	1.41653	0	26	26	0.528826	2.30952	10787	23	0	8	0	118.1	312	16	52.9	39808	8240	20508	2845	3752	1072
2002	816	karaganda	Ulytau	6361	3291	3070	9978	5332	4646	1634	601	1033	201025	13.9601	0	55	55	0.154628	1.93538	31084	52	0	8	0	363.6	683.1	17	40	16917	15666	474	78	46	33
2002	817	karaganda	Shet	17013	8666	8347	29995	15674	14321	4132	1173	2959	115754	8.03847	0	40	40	0.106986	1.2699	12384	36	0	36	0	148.7	359.4	16.1	48.8	50369	42443	3711	590	541	469
2002	819	karaganda	Priozer	3462	1792	1670	7704	3706	3998	408	84	324	91	0.00631944	0	25	25	12.8681	4.86343	1171	18	11	0	12	119.3	103.7	15.7	33.2	11922	4673	5528	753	88	150
2002	901	kyzylorda	Kyzylorda	63651	32525	31126	118974	57956	61018	12818	3957	8861	3669	0.254792	0	59	59	2.92914	8.57782	10747	56	0	33	0	375.5	891.7	57.8	141.8	194707	172371	11582	553	95	1701
2002	902	kyzylorda	Aral	25685	13091	12594	38289	19879	18410	5254	1811	3443	92874	6.44958	0	38	38	0.0477098	0.862663	4431	33	0	28	0	364.4	838.8	25.3	86.1	68877	68551	16	0	1	6
2002	903	kyzylorda	Zhalagash	14462	7329	7133	23509	12130	11379	2250	760	1490	31858	2.21236	0	19	19	0.0259903	0.564072	828	15	0	7	0	204.5	487.6	20.8	94	40096	39573	77	16	1	0
2002	904	kyzylorda	Zhanakhorgan	27382	13929	13453	37781	19888	17893	3681	1320	2361	26168	1.81722	0	25	25	0.08155	1.0496	2134	22	0	7	0	208.2	529.4	14.3	71.1	69048	68187	245	15	7	61
2002	905	kyzylorda	Kazaly	26126	13429	12697	39131	20316	18815	4736	1579	3157	61871	4.2966	0	37	37	0.0727966	1.09288	4504	30	0	27	0	255	473.2	22.3	83.8	70153	69145	537	9	47	74
2002	906	kyzylorda	Karmakhshy	16620	8493	8127	26693	14013	12680	3290	1118	2172	51857	3.60118	0	59	59	0.274736	2.33697	14247	54	0	33	0	232.6	535.8	22.5	72.9	46507	44553	321	17	7	73
2002	907	kyzylorda	Syrdariya	14067	7157	6910	22780	11992	10788	2435	854	1581	33972	2.35917	0	14	14	0.0244319	0.478051	830	10	0	6	0	281.3	583.8	21.8	105.4	38918	38190	326	12	12	26
2002	908	kyzylorda	Shieli	28523	14372	14151	41377	21700	19677	4628	1584	3044	49281	3.42229	0	30	30	0.0585215	0.898235	2884	25	0	25	0	209.9	429.1	17.4	69.7	74648	71081	1859	78	85	143
2002	1001	kostanay	Kostanai	44339	22453	21886	139276	66207	73069	30086	8791	21295	448	0.0311111	5	60	55	37.3147	18.429	16717	52	60	35	38	222.8	514.1	20.6	129.9	213270	48042	116212	23423	7033	4695
2002	1002	kostanay	Arkalyk	16261	8177	8084	30724	14333	16391	4003	1159	2844	19877	1.38035	0	53	53	0.613624	3.57369	12197	48	0	42	0	359.2	856.2	27.8	84.1	43081	29072	7199	1906	332	1049
2002	1003	kostanay	Lisakovsk	8388	4330	4058	24954	12244	12710	6521	1994	4527	285	0.0197917	5	53	48	23.7263	12.9586	6762	46	11	10	21	92	324.6	18.9	55.4	41109	8585	20513	6848	2719	610
2002	1004	kostanay	Rudnyi	23326	11949	11377	75370	37575	37795	21576	6244	15332	415	0.0288194	13	60	47	45.412	13.8094	18846	48	59	13	50	141.2	328.9	25.2	66.3	121785	14187	79796	13931	4075	3619
2002	1005	kostanay	Altynsarin	5022	2565	2457	11242	5866	5376	2205	713	1492	9910	0.688194	0	15	15	0.400303	1.91813	3967	10	0	15	0	183.1	614.7	8.8	45.5	17935	5852	6396	2977	1368	217
2002	1006	kostanay	Amangeldi	7926	4096	3830	12127	6394	5733	1572	549	1023	48605	3.37535	0	14	14	0.00958749	0.318917	466	8	0	10	0	254.5	464.2	10.1	57.6	21345	20046	343	87	18	63
2002	1007	kostanay	Auliekol	14306	7344	6962	31749	16189	15560	6799	2098	4701	20217	1.40396	0	49	49	0.606222	3.27837	12256	41	0	31	0	198.2	498	12.2	42.3	53418	26042	14548	5866	2536	1032
2002	1008	kostanay	Denisov	6844	3591	3253	16380	8507	7873	3545	1092	2453	12892	0.895278	0	23	23	0.710596	2.83431	9161	19	0	9	0	57.4	198.3	8	51.6	26113	7732	8825	4903	2125	487
2002	1009	kostanay	Zhangeldin	7293	3726	3567	10598	5527	5071	1316	451	865	66100	4.59028	0	15	15	0.00677761	0.267305	448	10	0	9	0	306.6	683.7	6.3	57.2	19195	18358	113	14	10	65
2002	1010	kostanay	Zhetikhara	12526	6383	6143	33675	16476	17199	7661	2245	5416	13818	0.959583	0	56	56	1.17767	5.14219	16273	53	0	8	0	163.1	425.7	13.4	36.2	53687	19042	21028	6621	2255	1385
2002	1011	kostanay	Kamysty	6009	3039	2970	12774	6542	6232	1807	619	1188	23050	1.60069	0	21	21	0.163514	1.31964	3769	17	0	9	0	141.8	408	11.6	50.2	19577	9595	4053	3317	674	210
2002	1012	kostanay	Karabalyk	9824	5041	4783	25115	12997	12118	6276	1935	4341	13955	0.969097	0	35	35	0.971838	3.38231	13562	31	0	31	0	108.3	184.2	6.1	36.2	41141	11763	16204	6674	2824	968
2002	1013	kostanay	Karasu	9580	4957	4623	20971	10943	10028	4111	1254	2857	23636	1.64139	0	26	26	0.311559	1.93597	7364	22	0	8	0	97.4	311.7	10	42.2	34127	10737	12164	4943	1744	650
2002	1014	kostanay	Kostanai	16661	8520	8141	41338	21204	20134	8575	2691	5884	14658	1.01792	0	57	57	3.4545	7.11835	50636	54	0	9	0	166.3	395.3	8.4	27.4	68412	18629	30112	8633	5285	1097
2002	1015	kostanay	Mendikara	9675	4875	4800	22581	11792	10789	5218	1669	3549	13696	0.951111	0	29	29	0.586011	2.57264	8026	23	0	25	0	158.3	394.4	7.4	42.5	38158	15206	15287	3269	1784	471
2002	1016	kostanay	Nauryzym	5254	2677	2577	9831	5092	4739	1313	399	914	28626	1.98792	0	15	15	0.0598756	0.784139	1714	9	0	15	0	240.2	487	10.1	48.1	15892	10642	2124	1183	304	278
2002	1017	kostanay	Sarykol	7742	3950	3792	18081	9428	8653	3500	1083	2417	12360	0.858333	0	28	28	0.64466	2.80377	7968	25	0	9	0	207.3	442.4	8.2	37.4	29572	10412	9493	6366	902	248
2002	1018	kostanay	Taran	8618	4368	4250	20882	10727	10155	4680	1426	3254	14335	0.995486	0	55	55	2.70722	6.21534	38808	50	0	46	0	169.1	502.9	10.1	39.1	31398	7243	12160	5724	3802	517
2002	1019	kostanay	Uzynkol	7778	4008	3770	18079	9398	8681	3978	1267	2711	14155	0.982986	0	27	27	0.261957	1.82604	3708	21	0	22	0	110.3	367.4	9	47.1	30295	12035	12524	3139	720	288
2002	1020	kostanay	Fedorov	8718	4374	4344	21200	11008	10192	4818	1484	3334	13707	0.951875	0	48	48	1.03925	3.81177	14245	40	0	35	0	124.7	395.1	12.1	50.2	34295	5510	11855	10158	3529	664
2002	1101	mangystau	Aktau	49434	25167	24267	109490	54547	54943	10409	2847	7562	489	0.0339583	0	60	60	22.0061	22.2251	10761	55	0	8	11	254	687.4	50.5	106.8	167155	110233	40957	3710	460	2036
2002	1102	mangystau	Zhanaozen	27046	13882	13164	40511	20119	20392	2807	919	1888	679	0.0471528	0	59	59	13.3225	16.417	9046	54	0	30	9	205.8	520.9	24.5	62.2	72051	68335	1400	92	19	187
2002	1103	mangystau	Beineu	12520	6258	6262	16623	8425	8198	1473	513	960	56974	3.95653	0	43	43	0.0632745	1.10055	3605	39	0	25	0	287.2	620.3	21.7	58.2	30974	30190	58	3	1	11
2002	1104	mangystau	Karakhiyan	9269	4736	4533	13392	6924	6468	1548	549	999	98811	6.86187	0	22	22	0.0680795	0.878744	6727	19	0	22	0	208.5	468.1	17	62.9	23184	22613	0	1	0	32
2002	1105	mangystau	Mangystau	11499	5837	5662	15539	8203	7336	1846	664	1182	74073	5.14396	0	29	29	0.034385	0.674919	2547	24	0	20	0	176.8	430.5	14.2	58.9	27286	26725	0	0	0	0
2002	1106	mangystau	Tupkaragan	5468	2815	2653	8262	4281	3981	1084	356	728	10726	0.744861	0	50	50	0.367425	2.66812	3941	38	0	28	0	240.5	429.5	22.8	114.7	14573	14015	178	14	0	45
2002	1201	pavlodar	Pavlodar	66184	33507	32677	206633	99148	107485	40969	11664	29305	1062	0.07375	0	60	60	31.7938	19.7401	33765	55	60	0	25	216.3	752.8	22.5	105.6	314323	95191	162773	25376	11226	7794
2002	1202	pavlodar	Aksu	16749	8493	8256	44585	22412	22173	8403	2496	5907	15199	1.05549	0	59	59	2.32331	6.6659	35312	56	0	8	0	144.7	463.5	19	76.5	69209	27046	29831	4605	3045	1462
2002	1203	pavlodar	Ekibastuz	37898	19378	18520	95266	46043	49223	13074	3779	9295	36166	2.51153	0	60	60	2.05699	7.77739	74393	57	0	8	0	162.1	484.9	25.3	65.2	145450	64010	56875	8456	4017	4213
2002	1204	pavlodar	Aktogai	6259	3193	3066	11364	5873	5491	2118	683	1435	17976	1.24833	0	19	19	0.140465	1.16964	2525	15	0	9	0	209.2	714.3	10.3	45.2	19522	13667	2742	1188	534	202
2002	1205	pavlodar	Bayanauyl	10185	5214	4971	18642	9648	8994	2761	916	1845	34364	2.38639	0	43	43	0.387499	2.62598	13316	40	0	40	0	178.3	570.1	12.5	39.1	32055	26669	2944	357	489	263
2002	1206	pavlodar	Zhelezin	6334	3261	3073	14733	7718	7015	3274	1051	2223	15257	1.05951	0	26	26	0.301173	1.85294	4595	20	0	8	0	181.4	527.4	14.6	32.5	23739	9841	10221	1211	1530	283
2002	1207	pavlodar	Ertis	8666	4439	4227	18453	9585	8868	3512	1097	2415	20397	1.41646	0	33	33	0.339266	2.07084	6920	28	0	27	0	122.9	362.1	11.1	29.8	29669	16180	7204	2606	2098	285
2002	1208	pavlodar	Kashyr	7834	3991	3843	17019	8765	8254	3871	1201	2670	13060	0.906944	0	27	27	0.411026	2.16434	5368	21	0	19	0	206.5	641.3	8.8	37.5	27433	10540	11945	1992	1933	224
2002	1209	pavlodar	Lebyazh'e	5574	2894	2680	10961	5774	5187	1875	589	1286	14882	1.03347	0	18	18	0.135331	1.11379	2014	14	0	7	0	241.9	682.8	13.6	32.6	18252	13865	2277	380	363	236
2002	1210	pavlodar	Mai	4709	2409	2300	9232	4910	4322	1477	463	1014	32860	2.28194	0	17	17	0.0501826	0.691049	1649	13	0	17	0	344.2	883.1	14.6	43.6	15023	12241	1143	269	267	259
2002	1211	pavlodar	Pavlodar	7965	4080	3885	19236	9979	9257	3759	1179	2580	11155	0.774653	0	59	59	2.11179	5.71975	23557	53	0	8	0	295.1	885.2	10.5	22	30909	12594	11555	2755	2310	448
2002	1212	pavlodar	Uspen	5036	2559	2477	11483	5965	5518	2333	719	1614	10293	0.714792	0	23	23	0.481007	2.2638	4951	18	0	8	0	118	404.5	16.8	31.6	17319	5219	5103	3816	2396	164
2002	1213	pavlodar	Sharbakty	7477	3788	3689	16092	8251	7841	3427	1074	2353	12813	0.889792	0	43	43	0.457582	2.65352	5863	40	0	18	0	159.1	598.5	13	25.4	26447	9598	9668	3873	2268	374
2002	1301	north kazakhstan	Petropavl	38327	19444	18883	127569	61046	66523	31698	8814	22884	386	0.0268056	12	60	48	42.2979	15.8679	16327	48	60	12	45	199.5	461.2	18.1	44.2	198952	32769	141345	6747	3499	7942
2002	1302	north kazakhstan	Aiyrtau	14190	7241	6949	32935	17212	15723	7594	2388	5206	18537	1.28729	0	32	32	0.374494	2.1983	6942	27	0	9	0	75.7	295.9	10.3	51.2	53869	18880	24613	3339	3185	907
2002	1303	north kazakhstan	Akzhar	7802	3969	3833	14844	7849	6995	2328	778	1550	16134	1.12042	0	17	17	0.245754	1.52936	3965	12	0	8	0	137.4	326.5	11.5	64.1	24189	17238	3545	1200	546	341
2002	1304	north kazakhstan	Magzhan Zhumabaev	12102	6263	5839	28819	15024	13795	6831	2074	4757	15241	1.0584	0	36	36	0.791287	2.9859	12060	30	0	9	0	140.8	348	11.3	47.2	47820	13246	26245	2861	3154	655
2002	1305	north kazakhstan	Esil	9397	4850	4547	22326	11742	10584	5124	1665	3459	9742	0.676528	0	22	22	0.517348	2.38142	5040	18	0	10	0	160	275.4	10.3	58	36871	14836	18314	1231	1186	242
2002	1306	north kazakhstan	Zhambyl	9771	5004	4767	21285	11250	10035	4589	1468	3121	15028	1.04361	0	21	21	0.229239	1.61428	3445	16	0	8	0	131.9	225.9	10.5	58.6	35709	16101	13500	3147	1396	459
2002	1307	north kazakhstan	Kyzylzhar	11753	6031	5722	30965	16071	14894	7414	2302	5112	12351	0.857708	0	49	49	2.13408	5.22128	26358	38	0	35	0	131.5	306.4	8.9	39.5	50415	9931	33338	1796	2448	919
2002	1308	north kazakhstan	Mamlyut	7042	3663	3379	16956	8913	8043	4066	1253	2813	8346	0.579583	0	48	48	0.84879	3.79901	7084	43	0	25	0	97.2	270.4	10.3	49.4	28428	6840	16722	928	1288	1715
2002	1309	north kazakhstan	Shal akyn	7988	4137	3851	18055	9508	8547	4479	1445	3034	9336	0.648333	0	32	32	0.315553	2.24697	2946	26	0	25	0	143.7	365.1	8.6	54.8	30230	13241	12338	1880	1575	215
2002	1310	north kazakhstan	Akkaiyn	7667	3935	3732	18332	9503	8829	4182	1316	2866	9180	0.6375	0	33	33	0.785076	3.13076	7207	30	0	8	0	128.2	351.1	10	59	30069	10239	12318	3187	2448	434
2002	1311	north kazakhstan	Taiynsha	17333	8899	8434	38084	19871	18213	7842	2351	5491	21851	1.51743	0	35	35	0.562766	2.62208	12297	31	0	10	0	126	259.3	10.7	59.1	62187	15417	13495	8258	7658	407
2002	1312	north kazakhstan	Timiryazev	5435	2800	2635	11433	5929	5504	1998	617	1381	9256	0.642778	0	28	28	0.324438	2.1248	3003	22	0	22	0	71.4	238.1	10.6	52.1	18739	6903	7729	1546	575	389
2002	1313	north kazakhstan	Ualihanov	7893	4020	3873	14860	7844	7016	2146	703	1443	25059	1.74021	0	28	28	0.105152	1.23415	2635	23	0	24	0	205.5	426.8	9.9	52	24694	20740	1688	586	339	393
2002	1314	north kazakhstan	Gabyt Musirepov atyn.	14074	7171	6903	31990	16680	15310	6460	2004	4456	23186	1.61014	0	47	47	0.657681	3.05017	15249	43	0	28	0	61.9	247.5	8.7	48.7	52463	16633	21193	7038	2781	833
2002	1401	turkistan	Shymkent	140946	72090	68856	288599	138162	150437	40771	12039	28732	1846	0.128194	0	60	60	14.5807	16.13	26916	56	0	44	11	153.3	288.4	29.8	56.7	496289	268400	113286	7489	1825	12275
2002	1403	turkistan	Kentau	27087	13855	13232	48023	23776	24247	7344	2583	4761	12407	0.861597	0	35	35	0.573144	2.67692	7111	31	0	30	0	114.1	358.6	22.7	61.2	77875	49843	5423	310	68	1835
2002	1404	turkistan	Turkistan	69546	35579	33967	98721	49828	48893	10427	3601	6826	367	0.0254861	0	51	51	16.6049	14.5298	6094	45	0	28	12	109	289.2	20.4	60.8	175342	92050	1320	11	3	981
2002	1405	turkistan	Arys	24269	12253	12016	33253	16880	16373	3562	1189	2373	10052	0.698056	0	45	45	0.368882	2.74457	3708	40	0	6	0	157.2	380.9	20.5	74.4	60083	56205	2343	40	16	479
2002	1406	turkistan	Baidibek	19909	10075	9834	28338	14880	13458	3596	1182	2414	11332	0.786944	0	16	16	0.0745676	0.875299	845	13	0	7	0	150	476.9	13.9	62.3	50699	49414	103	13	2	77
2002	1407	turkistan	Kazykurt	38625	19526	19099	48322	25036	23286	5330	1795	3535	6165	0.428125	0	25	25	0.704785	2.64703	4345	21	0	21	0	99.1	217.7	14.7	59.1	91337	85379	0	0	63	246
2002	1408	turkistan	Maktaaral	104300	53437	50863	131175	65896	65279	12889	4188	8701	2813	0.195347	0	52	52	9.51582	7.00907	26768	45	0	7	10	102.7	195.7	17.6	51.5	246000	201547	5961	493	832	1958
2002	1409	turkistan	Ordabasy	31936	16315	15621	45808	23877	21931	5299	1764	3535	4276	0.296944	0	24	24	1.01099	3.16318	4323	21	0	21	0	161.6	365.5	14.1	47.7	80588	75294	1251	84	33	212
2002	1410	turkistan	Otyrar	21279	10808	10471	30228	15694	14534	3319	1151	2168	29880	2.075	0	16	16	0.0323963	0.587482	968	10	0	15	0	152.2	465.6	13.7	61.1	53386	52835	53	6	0	17
2002	1411	turkistan	Sairam	88765	45132	43633	124824	63811	61013	13660	4638	9022	1765	0.122569	0	40	40	5.31898	7.01724	9388	36	0	7	0	71.5	176	16	64.3	222240	57821	6244	693	273	1231
2002	1412	turkistan	Saryagash	90811	46364	44447	119230	60818	58412	12649	4139	8510	11553	0.802292	0	55	55	2.78854	7.0996	32216	52	0	36	0	91.2	197.7	16.5	48.2	219295	189140	2644	309	387	2118
2002	1413	turkistan	Sozak	18825	9648	9177	27022	14058	12964	2943	1029	1914	66962	4.65014	0	23	23	0.0696365	0.874663	4663	20	0	21	0	145.5	422.1	15.2	64.6	48148	43351	1037	76	20	64
2002	1414	turkistan	Tole bi	39212	20122	19090	59255	30543	28712	8806	2952	5854	4597	0.319236	0	22	22	1.12008	3.51211	5149	19	0	8	0	76.1	144.8	16.8	61	103706	70590	8179	585	265	754
2002	1415	turkistan	Tulkibas	32070	16220	15850	49424	25092	24332	7568	2435	5133	3572	0.248056	0	28	28	1.79871	4.38235	6425	24	0	8	0	127.1	431.9	17.7	59.9	87076	68530	7012	980	495	362
2002	1416	turkistan	Shardara	28032	14321	13711	36540	18724	17816	3431	1230	2201	19076	1.32472	0	28	28	0.227301	1.65758	4336	24	0	21	0	166.9	336.7	17.9	60.5	67703	64035	2209	124	74	333
2002	1501	almaty city	almaty city	250622	127842	122780	769005	360301	408704	149795	42336	107459	1131	0.0785417	0	60	60	37.9319	20.1179	42901	54	60	27	41	69.4	188	84.1	96.7	1156648	479468	486960	20707	7837	24509
2002	1601	astana city	astana city	91283	46604	44679	295388	144683	150705	37659	11598	26061	1328	0.0922222	0	60	60	35.7131	17.0955	47427	55	60	6	34	162.8	403	60.5	68	423162	210504	145732	18870	9354	9583
2003	101	akmola	Kokshetau	31989	16323	15666	88326	41351	46975	16015	4669	11346	754	0.0523611	0	59	59	17.6154	16.4264	13282	55	0	21	13	227.6	610.7	25.5	112.9	138369	61007	52806	7826	2944	4252
2003	102	akmola	Stepnogor	14742	7526	7216	41048	19626	21422	9662	2841	6821	2585	0.179514	0	52	52	3.81083	8.79754	9851	47	0	42	0	238.2	724.4	40.1	51.3	63483	16963	35943	3881	2506	1545
2003	103	akmola	Akkol	8569	4340	4229	19633	10244	9389	3806	1168	2638	17537	1.21785	0	39	39	0.362947	2.28775	6365	36	0	27	0	110.9	534.9	24.3	76.5	31157	11563	12564	2110	2093	727
2003	104	akmola	Arshaly	6993	3585	3408	16397	8378	8019	3332	1033	2299	11146	0.774028	0	32	32	1.26314	3.53587	14079	28	0	26	0	185.2	563.6	21.2	64.5	26010	6577	12742	2160	2050	451
2003	105	akmola	Astrahan	8538	4362	4176	18156	9299	8857	3779	1184	2595	13591	0.943819	0	21	21	0.479729	2.09308	6520	18	0	20	0	206.5	507.8	15.3	78.3	30147	12550	8995	2430	1944	540
2003	106	akmola	Atbasar	15115	7660	7455	34642	17693	16949	6996	2197	4799	20140	1.39861	0	52	52	0.656604	3.2226	13224	47	0	31	0	251.3	730.1	24.2	90.6	56084	17657	22025	6477	3953	1231
2003	107	akmola	Bulandy	10395	5209	5186	23104	12109	10995	5067	1535	3532	9965	0.692014	0	35	35	0.661014	2.87371	6587	30	0	8	0	171.8	453.7	20.9	77.8	38120	11065	18636	2198	2858	616
2003	108	akmola	Egindikol	2549	1307	1242	5069	2730	2339	914	320	594	9783	0.679375	0	20	20	0.147501	1.27623	1443	16	0	15	0	272.7	508.2	25.2	97.1	8106	3710	2004	997	241	155
2003	109	akmola	Enbekshilder	6017	3048	2969	13006	6882	6124	2724	866	1858	20606	1.43097	0	14	14	0.107978	0.969564	2225	10	0	7	0	265.9	479.6	13.3	65.4	20791	13071	5218	513	462	378
2003	110	akmola	Ereimentau	10917	5583	5334	23078	12451	10627	3734	1188	2546	32949	2.28812	0	47	47	0.254515	1.9433	8386	41	0	8	0	213.3	592.7	17.4	67.5	36932	21275	8834	2897	1573	606
2003	111	akmola	Esil	8753	4448	4305	20461	10717	9744	4292	1322	2970	15811	1.09799	0	48	48	0.505661	2.93548	7995	40	0	27	0	270.3	537.5	18.3	69.8	32932	8395	12883	5194	1874	1015
2003	112	akmola	Zhaksy	8325	4267	4058	16625	8691	7934	2780	873	1907	18467	1.28243	0	22	22	0.265176	1.59214	4897	19	0	20	0	263.3	615.7	12.4	54.4	27248	12824	5657	4323	1383	457
2003	113	akmola	Zharkain	6057	3091	2966	13175	7086	6089	2143	646	1497	22287	1.54771	0	32	32	0.135954	1.42222	3030	27	0	21	0	252.9	559.2	16.9	55.6	20589	8787	6270	2141	472	683
2003	114	akmola	Zerendi	13038	6652	6386	28131	14759	13372	5475	1767	3708	15441	1.07229	0	23	23	1.0917	3.22737	16857	20	0	22	0	282.6	599.9	11.9	58.2	46525	27515	12401	1712	2167	573
2003	115	akmola	Korgalzhyn	4761	2441	2320	7705	4068	3637	1296	421	875	16845	1.16979	0	18	18	0.0699317	0.832039	1178	14	0	17	0	190.5	556.3	17.7	70.8	13289	11462	689	300	186	101
2003	116	akmola	Sandyktau	6648	3409	3239	15465	8051	7414	3811	1255	2556	11907	0.826875	0	19	19	0.642395	2.3293	7649	16	0	19	0	119.5	281.4	13.1	61.8	25795	5089	14757	1146	1984	140
2003	117	akmola	Tselinograd	13268	6735	6533	26679	13837	12842	4615	1418	3197	14136	0.981667	0	44	44	2.11389	4.38932	29882	34	0	29	0	198.7	432.6	26.9	57.5	41783	25975	7528	1871	2045	841
2003	118	akmola	Shortandy	7776	3894	3882	18704	9928	8776	3772	1152	2620	8687	0.603264	0	30	30	0.995626	3.08652	8649	25	0	22	0	230.6	636.6	15.1	59.5	29740	7379	11953	2783	2651	551
2003	119	akmola	Schuch'e	19139	9853	9286	176143	24581	151562	10803	3355	7448	11470	0.796528	0	57	57	1.44778	5.10697	16606	48	0	48	0	200.1	595.1	19.8	57.1	78539	28067	38999	3167	2894	931
2003	201	aktobe	Aktobe	70547	36451	34096	184987	87755	97232	29145	8560	20585	4324	0.300278	0	59	59	6.2463	13.0289	27009	55	0	7	0	321.3	834.7	83.1	98.4	281181	172789	68472	21060	3394	7496
2003	202	aktobe	Alga	11378	5850	5528	23049	11477	11572	3828	1220	2608	13405	0.930903	0	23	23	0.241925	1.61849	3243	19	0	7	0	323.2	859.7	19.1	47.6	38040	27691	4602	2975	692	437
2003	203	aktobe	Aiteke bi	11502	5826	5676	19396	10028	9368	2279	790	1489	65973	4.58146	0	16	16	0.0310278	0.552813	2047	12	0	16	0	275.9	647.2	14.1	50.4	32838	29996	1358	535	66	158
2003	204	aktobe	Baiganin	8669	4432	4237	13849	7235	6614	1627	581	1046	94295	6.54826	0	17	17	0.0132563	0.377188	1250	12	0	6	0	223.1	644.6	16.5	56.9	24174	23867	0	0	1	1
2003	205	aktobe	Kargaly	5184	2640	2544	11302	5760	5542	2188	727	1461	9127	0.633819	0	29	29	0.526131	2.4137	4802	25	0	19	0	180.3	480.9	23.4	54	18388	10330	4126	2525	925	124
2003	206	aktobe	Kobda	8169	4137	4032	14940	7806	7134	2359	758	1601	24899	1.7291	0	15	15	0.0338969	0.568649	844	10	0	15	0	252	612	19	55.3	25011	19835	2043	1966	434	116
2003	207	aktobe	Martuk	8585	4367	4218	18442	9539	8903	3799	1218	2581	11995	0.832986	0	20	20	0.36732	2.02884	4406	16	0	20	0	220	519.9	18.9	43.2	30240	15626	5901	6155	1165	814
2003	208	aktobe	Mugalzhar	20252	10373	9879	38801	19542	19259	4881	1594	3287	37030	2.57153	0	57	57	0.401863	2.56584	14881	52	0	26	0	270.7	676.7	18.8	54.6	63224	54242	5032	1841	303	437
2003	209	aktobe	Oiyl	7637	3958	3679	11372	5983	5389	1369	467	902	19087	1.32549	0	12	12	0.0218473	0.444775	417	7	0	6	0	344.8	729	19.2	57	20257	19761	182	7	2	61
2003	210	aktobe	Temir	12386	6341	6045	21184	10730	10454	2489	815	1674	18982	1.31819	0	33	33	0.226214	1.67227	4294	28	0	8	0	206.1	548.7	18.4	57.1	36084	34966	395	68	10	80
2003	211	aktobe	Hromtau	12437	6317	6120	26431	13286	13145	3832	1244	2588	23048	1.60056	0	59	59	0.720887	4.25228	16615	56	0	33	0	150.2	535.2	22.5	54.6	42697	30877	6773	2655	790	539
2003	212	aktobe	Shalkar	15677	8165	7512	26821	13812	13009	3678	1236	2442	105645	7.33646	0	40	40	0.0480572	0.83824	5077	36	0	7	0	259.7	623.4	21	57.3	46256	44895	525	26	17	205
2003	213	aktobe	Yrgyz	5881	2992	2889	8650	4567	4083	948	341	607	70445	4.89201	0	12	12	0.00503939	0.216214	355	7	0	6	0	367.7	812.9	17.4	73.3	15557	15336	28	0	0	1
2003	301	almaty	Taldykorgan	31198	15998	15200	78702	36195	42507	12856	3767	9089	639	0.044375	0	59	59	14.77	16.9711	9438	54	0	29	10	175.9	426.7	10.1	21.3	121932	69760	39214	1347	1686	2606
2003	302	almaty	Kapshagai	13206	6762	6444	30825	15054	15771	4776	1448	3328	95	0.00659722	0	44	44	24.7053	10.5689	2347	34	29	7	25	80.1	271	20.2	43	47529	24193	18772	852	532	550
2003	303	almaty	Tekeli	5463	2798	2665	14780	7313	7467	4665	1442	3223	38	0.00263889	15	43	28	26.6842	9.3699	1014	20	19	15	23	88.4	300.1	22	55.1	24503	7594	14551	485	589	679
2003	304	almaty	Aksy	13088	6652	6436	23916	12714	11202	3576	1148	2428	22597	1.56924	0	23	23	0.0953666	1.04654	2155	20	0	22	0	250.6	399.7	17	51.5	40075	37293	1843	37	94	235
2003	305	almaty	Alakol	23048	11958	11090	47267	24750	22517	7439	2519	4920	60703	4.21549	0	38	38	0.126551	1.29978	7682	31	0	29	0	188.6	501.3	14	31	77212	60864	14246	149	176	854
2003	306	almaty	Balkhash	10414	5297	5117	17752	9379	8373	2312	742	1570	64209	4.45896	0	21	21	0.0367394	0.623112	2359	17	0	7	0	184.5	458.6	14	32	30452	27146	2186	111	311	53
2003	307	almaty	Enbekshikazakh	61096	30909	30187	123019	62728	60291	19909	6702	13207	15053	1.04535	0	40	40	1.0574	3.71704	15917	35	0	8	0	116.9	296.5	12.8	23.8	204186	94079	34614	1436	1843	1374
2003	308	almaty	Zhambyl	32051	16264	15787	67999	34705	33294	9454	3088	6366	29574	2.05375	0	36	36	0.277169	2.00308	8197	31	0	27	0	140.1	342.1	11.6	19.3	109030	83409	13872	558	1010	816
2003	309	almaty	Kerbulak	17173	8620	8553	30408	15830	14578	4467	1453	3014	18036	1.2525	0	35	35	0.226048	1.74902	4077	32	0	22	0	88.2	229.5	12.4	46.6	51962	42664	6846	280	143	347
2003	310	almaty	Koksu	11457	5853	5604	24289	12417	11872	3778	1228	2550	11356	0.788611	0	25	25	0.209669	1.55054	2381	21	0	7	0	113.4	401.3	13.7	43.1	39290	29600	6002	149	414	403
2003	311	almaty	Karatal	14206	7194	7012	29745	15055	14690	5042	1570	3472	38140	2.64861	0	42	42	0.0872837	1.28026	3329	37	0	7	0	200.9	421.3	13.5	38.5	44720	24751	11440	262	415	341
2003	312	almaty	Karasai	43254	22128	21126	98822	49664	49158	15654	5031	10623	3279	0.227708	0	48	48	5.97865	8.8279	19604	43	0	48	0	94.1	232.4	13.4	15.3	158353	85163	40556	1595	1947	1966
2003	313	almaty	Panfilov	38894	19812	19082	68070	34423	33647	8182	2867	5315	18116	1.25806	0	40	40	0.270976	2.12666	4909	37	0	30	0	75	185.3	13.5	38.9	115407	72273	5388	110	73	577
2003	314	almaty	Raiymbek	28901	14619	14282	46136	24514	21622	6781	2454	4327	22668	1.57417	0	16	16	0.0558497	0.741141	1266	12	0	7	0	64.4	149.8	13	42.5	81679	79923	298	9	9	41
2003	315	almaty	Sarkant	13516	6988	6528	26509	13733	12776	5092	1635	3457	17996	1.24972	0	21	21	0.113359	1.10764	2040	17	0	8	0	183.8	539.4	17.2	66.4	44612	34003	9207	100	276	502
2003	316	almaty	Talgar	36077	18474	17603	88485	44956	43529	13446	4166	9280	9302	0.645972	0	57	57	2.27833	6.79502	21193	51	0	42	0	87.5	302.3	12.7	27.4	137613	67277	38005	1469	1348	1297
2003	317	almaty	Eskeldi	13749	7039	6710	29569	15247	14322	5513	1762	3751	6710	0.465972	0	40	40	1.18808	3.90869	7972	34	0	27	0	135.6	319.5	14.4	29.5	46004	29670	12666	330	1073	902
2003	318	almaty	Uigyr	21111	10680	10431	37289	19256	18033	5116	1841	3275	13850	0.961806	0	24	24	0.0961733	1.0926	1332	20	0	14	0	70.6	211.3	11.3	31	63764	26229	1284	38	16	57
2003	319	almaty	Ile	34849	17690	17159	82802	41463	41339	12192	3719	8473	13519	0.938819	0	57	57	1.49109	5.59334	20158	52	0	41	0	109.8	296	13.3	17.2	130332	65943	43967	2067	2297	1374
2003	401	atyrau	Atyrau	58626	29825	28801	121261	58750	62511	17178	4895	12283	6313	0.438403	0	59	59	3.14605	10.0003	19861	55	0	54	0	300.1	668.3	17.5	35.8	194835	156197	30308	1105	521	2095
2003	402	atyrau	Zhylyoi	22884	11662	11222	36212	18171	18041	3713	1164	2549	40261	2.7959	0	48	48	0.247585	2.46031	9968	45	0	7	0	173.3	372.5	22.4	49.2	63179	61612	797	63	4	248
2003	403	atyrau	Inder	9955	5193	4762	17059	8980	8079	2693	867	1826	19691	1.36743	0	21	21	0.139251	1.19489	2742	17	0	21	0	168.9	661.8	23.3	67.5	29479	28201	1043	35	11	51
2003	404	atyrau	Isatai	8219	4245	3974	13362	6993	6369	1777	601	1176	21176	1.47056	0	57	57	0.393039	2.65667	8323	45	0	26	0	166.1	581.1	21.1	64.6	23127	23006	25	5	1	4
2003	405	atyrau	Kurmangazy	18959	9676	9283	33436	17389	16047	4946	1507	3439	35745	2.48229	0	18	18	0.0994545	0.935871	3555	15	0	17	0	168.7	523.9	15.1	46.7	57414	55285	1796	28	15	70
2003	406	atyrau	Kyzylkoga	11606	5980	5626	17930	9470	8460	2113	692	1421	40294	2.79819	0	36	36	0.118405	1.27628	4771	30	0	7	0	180.8	758.2	14.9	43.7	31518	31359	41	2	0	4
2003	407	atyrau	Makat	9403	4808	4595	15107	7664	7443	1777	526	1251	7207	0.500486	0	35	35	0.509782	3.06484	3674	31	0	7	0	191.5	666.6	17.9	53.3	26406	25632	471	42	21	72
2003	408	atyrau	Mahambet	9206	4675	4531	15971	8251	7720	2366	752	1614	15787	1.09632	0	48	48	0.495154	2.85518	7817	42	0	30	0	149.1	413.2	356.5	43.3	27819	27448	210	16	4	14
2003	501	east kazakhstan	Oskemen	55517	28166	27351	204284	97520	106764	48441	14244	34197	520	0.0361111	10	59	49	42.5404	16.0106	22121	50	59	10	49	131.1	436.4	31.6	67.2	308159	68622	223177	4357	4378	3464
2003	504	east kazakhstan	Kurchatov	2352	1218	1134	6551	3286	3265	827	212	615	249	0.0172917	0	30	30	8.66265	8.88518	2157	26	0	22	6	142.9	285.7	29.6	75.5	9966	3136	6073	240	149	157
2003	505	east kazakhstan	Leninogorsk	11836	6007	5829	39729	19729	20000	11063	3082	7981	6259	0.434653	0	59	59	1.64515	7.0034	10297	53	0	8	0	129	340.3	28.9	78.1	62583	4713	55047	763	767	667
2003	506	east kazakhstan	Semei	67855	34184	33671	196737	92813	103924	36082	10276	25806	56704	3.93778	0	59	59	0.714041	4.45035	40489	56	0	44	0	193.3	506.2	39.5	65.3	300309	169529	106646	3180	3683	12105
2003	507	east kazakhstan	Abai	5623	2779	2844	9759	5227	4532	1478	490	988	34494	2.39542	0	33	33	0.0692294	0.97583	2388	27	0	7	0	123.5	352.9	24.1	33.5	17042	16618	135	3	22	14
2003	508	east kazakhstan	Ayagoz	25005	12706	12299	47059	24241	22818	6329	2003	4326	81005	5.62535	0	57	57	0.111043	1.61113	8995	50	0	33	0	168.2	439.5	22.2	58.6	79074	72903	3683	128	257	632
2003	509	east kazakhstan	Beskaragai	6989	3465	3524	15425	8131	7294	3758	1199	2559	18078	1.25542	0	26	26	0.340358	1.93232	6153	23	0	26	0	165.4	538.5	13.9	44.6	26114	16679	7166	320	910	653
2003	510	east kazakhstan	Boroduliha	10485	5412	5073	28887	15376	13511	5839	1840	3999	11092	0.770278	0	33	33	0.719077	3.11721	7976	30	0	32	0	116.6	311.7	17.3	48	44769	12357	25005	712	5203	877
2003	511	east kazakhstan	Glubokoe	12539	6471	6068	41384	21407	19977	12459	3959	8500	13438	0.933194	0	58	58	1.91033	5.77885	25671	54	0	54	0	124.8	371.4	13.1	41.1	66553	11523	51265	873	1729	604
2003	512	east kazakhstan	Zharma	16185	8317	7868	32662	16971	15691	5515	1766	3749	39440	2.73889	0	44	44	0.275101	2.0972	10850	39	0	33	0	173.2	366.9	17.9	46.2	53815	47132	4562	361	492	310
2003	513	east kazakhstan	Zaisan	12329	6263	6066	22498	11701	10797	3742	1300	2442	17493	1.21479	0	37	37	0.158063	1.69952	2765	32	0	8	0	127.6	385.4	19.3	52.1	38753	35766	1965	15	19	451
2003	514	east kazakhstan	Zyryan	17810	9077	8733	54332	27361	26971	16847	5228	11619	20351	1.41326	0	56	56	0.949437	4.21955	19322	52	0	37	0	110.4	254	21.4	81.7	88794	13306	71625	986	1330	1189
2003	515	east kazakhstan	Kokpekty	11542	6010	5532	25450	13455	11995	5130	1633	3497	26047	1.80882	0	24	24	0.175068	1.39692	4560	20	0	8	0	142.9	502.4	16	53.4	41475	30225	8797	111	902	862
2003	516	east kazakhstan	Korshim	12289	6309	5980	25106	13282	11824	4398	1438	2960	40655	2.82326	0	30	30	0.0689952	0.988054	2805	23	0	30	0	75.4	165.5	17.8	58.2	41240	36696	3778	35	96	129
2003	517	east kazakhstan	Katonkaragai	11925	6174	5751	25436	13471	11965	5008	1642	3366	23682	1.64458	0	21	21	0.0934465	0.99263	2213	16	0	9	0	87.9	249.4	16.9	59.6	42289	32997	8217	55	310	322
2003	518	east kazakhstan	Tarbagatai	20535	10651	9884	37193	19983	17210	4928	1654	3274	40347	2.80187	0	26	26	0.0741567	0.939862	2992	22	0	8	0	132.6	367.4	15.7	45.4	62877	61212	757	15	105	63
2003	519	east kazakhstan	Ulan	10385	5335	5050	26767	13827	12940	6151	2024	4127	18102	1.25708	0	49	49	0.582974	2.8368	10553	39	0	27	0	128.5	399.5	11.7	36.5	43053	27829	13289	462	556	220
2003	520	east kazakhstan	Urzhar	26906	13821	13085	54228	28484	25744	8452	2853	5599	42952	2.98278	0	41	41	0.228581	1.71379	9818	37	0	30	0	137.3	438.6	14.3	38	89900	79108	8193	132	626	265
2003	521	east kazakhstan	Shemonaiha	11009	5667	5342	33333	17098	16235	9402	2886	6516	6721	0.466736	0	49	49	2.24937	6.47948	15118	45	0	8	0	114.7	359	21.1	58.7	53466	5056	44656	712	2326	294
2003	601	jambyl	Taraz	89174	45486	43688	209965	97406	112559	32374	9886	22488	239	0.0165972	15	59	44	47.2762	12.2525	11299	42	59	15	52	174	435.9	52	121.3	328130	180487	92581	1262	3305	6934
2003	602	jambyl	Baizak	24686	12648	12038	42951	22160	20791	5031	1716	3315	10409	0.722847	0	53	53	0.533096	2.78363	5549	33	0	25	0	183.2	551	9.9	39.9	73427	58902	3042	274	308	423
2003	603	jambyl	Zhambyl	24940	12702	12238	42900	22297	20603	5189	1760	3429	5001	0.347292	0	56	56	2.80244	6.98928	14015	49	0	38	0	163.2	403.3	10.2	34.8	73530	51183	4187	498	420	1091
2003	604	jambyl	Zhualy	18386	9401	8985	27318	14386	12932	4098	1355	2743	5476	0.380278	0	31	31	0.577246	2.62685	3161	28	0	18	0	84	292	13.4	62.6	50261	42731	4586	617	299	126
2003	605	jambyl	Kordai	36999	18781	18218	60709	30776	29933	9264	2889	6375	14103	0.979375	0	48	48	0.732114	3.20502	10325	41	0	36	0	91.2	302.6	11.8	39.5	107818	53551	18435	1093	1111	399
2003	606	jambyl	Turar Ryskulov	21298	10857	10441	35007	18403	16604	4509	1436	3073	15250	1.05903	0	35	35	0.465967	2.57064	7106	31	0	31	0	67	274.5	14.4	47.9	60803	54116	3693	414	275	469
2003	607	jambyl	Merke	24256	12273	11983	41293	21055	20238	6503	2087	4416	10896	0.756667	0	32	32	0.442915	2.6353	4826	27	0	30	0	119.4	379.2	14.2	46.3	71801	48497	7663	898	574	411
2003	608	jambyl	Moiynkum	11026	5652	5374	19444	10491	8953	2566	823	1743	82131	5.70354	0	20	20	0.0336901	0.587684	2767	17	0	7	0	237.8	878	12.8	70.4	32571	28132	3117	249	90	88
2003	609	jambyl	Sarysu	15874	8068	7806	26860	13859	13001	2930	961	1969	51820	3.59861	0	27	27	0.0585874	0.902633	3036	23	0	27	0	186.8	536.3	12.5	81.1	45230	40239	2913	326	120	235
2003	610	jambyl	Talas	16698	8463	8235	30755	16023	14732	4397	1356	3041	19460	1.35139	0	34	34	0.15406	1.56451	2998	30	0	24	0	186	482	16	69	49544	41120	4408	342	321	290
2003	611	jambyl	Shu	30039	15163	14876	55339	28079	27260	8253	2630	5623	19198	1.33319	0	53	53	0.397958	2.87341	7640	48	0	35	0	200	568.8	13.2	58.4	93095	63028	13365	922	1009	941
2003	701	west kazakhstan	Oral	48031	24313	23718	146352	69142	77210	31174	9287	21887	451	0.0313194	0	59	59	29.0399	20.2059	13097	54	59	37	24	244	665.4	61.5	135.4	225352	101475	106346	6914	988	5328
2003	702	west kazakhstan	Akzhaiyk	15458	7968	7490	27322	14492	12830	4034	1258	2776	45428	3.15472	0	19	19	0.0377961	0.63167	1717	16	0	8	0	159	479.4	15.8	68.4	46208	43273	2129	87	5	144
2003	703	west kazakhstan	Borli	14020	7189	6831	33783	17729	16054	5259	1700	3559	6419	0.445764	0	32	32	0.203614	1.38555	1307	12	0	24	0	171	449.9	24.5	44.7	55166	33634	12206	5085	264	1076
2003	704	west kazakhstan	Zhanakala	8523	4310	4213	13363	7034	6329	1739	518	1221	37813	2.6259	0	16	16	0.0236956	0.49675	896	11	0	16	0	209	534.1	17.9	86.3	23620	22832	114	25	3	320
2003	705	west kazakhstan	Zhanibek	5939	3072	2867	11205	5924	5281	1667	449	1218	15141	1.05146	0	16	16	0.0499967	0.720553	757	11	0	16	0	189	643.2	14.7	88.6	18406	17486	583	26	3	32
2003	706	west kazakhstan	Zelenov	13117	6587	6530	33273	17123	16150	8270	2730	5540	13667	0.949097	0	55	55	1.11005	3.87007	15171	42	0	26	0	130	388	14.5	57.4	53817	23932	24724	2104	339	1014
2003	707	west kazakhstan	Kaztalovka	12885	6638	6247	21175	11218	9957	3120	916	2204	35192	2.44389	0	17	17	0.0531655	0.737892	1871	12	0	17	0	195	698.3	16.6	67.9	36721	35743	320	26	5	209
2003	708	west kazakhstan	Karatobe	7196	3710	3486	11642	6228	5414	1359	428	931	17340	1.20417	0	15	15	0.0423875	0.647319	735	10	0	7	0	324	822.3	17.8	75.1	19776	19443	106	7	1	13
2003	709	west kazakhstan	Bokeiordasy	6317	3188	3129	10898	5824	5074	1459	414	1045	34354	2.38569	0	12	12	0.0144961	0.361956	498	8	0	6	0	248	713.5	19.5	83.8	18506	18296	0	0	0	21
2003	710	west kazakhstan	Syrym	9221	4736	4485	16465	8610	7855	2277	717	1560	22059	1.53187	0	23	23	0.0921166	1.00902	2032	18	0	7	0	233	653.2	15.3	75.7	27026	26426	239	28	38	0
2003	711	west kazakhstan	Taskala	5525	2813	2712	11966	6205	5761	2105	635	1470	15459	1.07354	0	20	20	0.108804	1.06083	1682	17	0	8	0	144	407.2	13.5	73.1	19279	16291	2196	137	13	290
2003	712	west kazakhstan	Terekti	12603	6553	6050	26207	13455	12752	4829	1546	3283	16036	1.11361	0	56	56	0.736593	3.75856	11812	46	0	23	0	221	602.8	11.7	49.3	42949	33352	5866	2155	89	415
2003	713	west kazakhstan	Shyngyrlau	6057	3047	3010	12006	6170	5836	2145	692	1453	12870	0.89375	0	20	20	0.146387	1.30875	1884	15	0	20	0	142	494.8	17.9	73.3	19578	16384	1462	798	27	644
2003	801	karaganda	Karagandy	93658	47782	45876	280771	133739	147032	62033	17807	44226	902	0.0626389	9	59	50	39.3514	15.8135	35495	51	59	9	42	154.1	405.1	90.1	124.1	434021	123099	223792	24966	16461	14747
2003	802	karaganda	Balkhash	18757	9631	9126	46812	23043	23769	8618	2291	6327	1778	0.123472	0	59	59	5.30596	11.6435	9434	52	0	30	0	187.8	679.8	28.2	68.3	74783	39912	26661	1868	1594	1197
2003	803	karaganda	Zhezkazgan	23513	11864	11649	62143	30834	31309	9419	2742	6677	101	0.00701389	24	59	35	50.505	9.58095	5101	29	59	24	55	161.2	373.8	21.7	54.8	96274	53709	29226	4531	1662	1325
2003	804	karaganda	Karazhal	6678	3445	3233	12182	6036	6146	1660	512	1148	39	0.00270833	14	38	24	25.359	7.1126	989	19	25	18	25	156.1	529.7	15.9	53.6	20221	13811	4413	571	212	206
2003	805	karaganda	Saran	9558	4787	4771	33864	16776	17088	8054	2494	5560	293	0.0203472	9	54	45	22.0751	11.3667	6468	43	10	40	19	141.7	461.7	19.7	40.2	48013	6090	29252	3165	2873	2601
2003	806	karaganda	Satbaev	19994	10069	9925	43456	21302	22154	6685	1895	4790	24	0.00166667	34	58	24	51.7917	5.91593	1243	14	51	34	52	235.7	631.6	15.5	48	71170	39179	18600	4835	1421	2080
2003	807	karaganda	Temirtau	34719	17870	16849	112843	54683	58160	25623	7447	18176	544	0.0377778	10	59	49	33.3438	17.2582	18139	50	59	33	30	215.9	596.2	26.4	65.9	171306	24035	115082	11247	5561	4675
2003	808	karaganda	Shahtinsk	12189	6159	6030	38775	19640	19135	9639	3085	6554	422	0.0293056	5	46	41	23.545	10.8036	9936	40	10	5	22	106.7	297.2	24	67.3	59617	6526	37274	4669	2778	3331
2003	809	karaganda	Abai	13830	7143	6687	36841	18623	18218	8451	2614	5837	11752	0.816111	0	55	55	2.24277	6.30141	26357	52	0	33	0	211.5	672.4	23.3	63.1	57667	14628	28117	4746	2280	3037
2003	810	karaganda	Aktogai	7261	3739	3522	12077	6384	5693	2058	615	1443	99265	6.8934	0	50	50	0.0917342	1.16719	9106	39	0	27	0	178.9	465.1	12.5	50.6	21136	19413	1050	59	102	1
2003	811	karaganda	Bukhar Zhyrau	17239	8824	8415	40325	20613	19712	6908	2172	4736	25994	1.80514	0	55	55	2.14022	5.30592	55633	47	0	39	0	192	600.9	10.7	27.8	63960	34509	18152	2999	3053	1033
2003	812	karaganda	Zhanaarka	10241	5102	5139	17315	9150	8165	2555	786	1769	108441	7.53062	0	37	37	0.13186	1.41289	14299	34	0	35	0	180.3	465.4	13.9	37.6	30045	26895	1632	369	289	58
2003	813	karaganda	Karkaraly	16051	8248	7803	27870	14702	13168	3926	1237	2689	63542	4.41264	0	35	35	0.0774134	1.01925	4919	31	0	27	0	108.2	319.5	12.9	44.6	47573	44736	1189	237	205	115
2003	814	karaganda	Nura	10734	5532	5202	20177	10489	9688	3159	981	2178	84574	5.87319	0	35	35	0.107976	1.21518	9132	32	0	8	0	247.8	433.7	14.2	41.9	32989	21921	5078	2308	1451	524
2003	815	karaganda	Osakarov	11137	5655	5482	24356	12346	12010	4772	1480	3292	20398	1.41653	0	31	31	0.547211	2.42509	11162	26	0	26	0	102	353.5	15.4	53.8	39350	8280	20119	2769	3515	1053
2003	816	karaganda	Ulytau	5941	3074	2867	9596	5144	4452	1617	613	1004	201025	13.9601	0	56	56	0.176943	1.98589	35570	53	0	56	0	134.8	699.4	15	39.3	16722	15742	465	76	43	33
2003	817	karaganda	Shet	16174	8244	7930	29764	15554	14210	4136	1193	2943	115754	8.03847	0	41	41	0.12435	1.36256	14394	38	0	41	0	171.6	419.5	15.1	49.9	49789	42649	3641	574	507	461
2003	819	karaganda	Priozer	3476	1798	1678	7859	3778	4081	420	91	329	91	0.00631944	0	26	26	13.033	5.4095	1186	21	9	0	12	107.1	176	9.8	32.2	11785	4695	5424	733	82	148
2003	901	kyzylorda	Kyzylorda	63102	32295	30807	120061	58302	61759	12899	4043	8856	3669	0.254792	0	59	59	2.79995	8.94661	10273	55	0	30	0	330	872	57.1	143.3	195438	173390	11066	520	83	1644
2003	902	kyzylorda	Aral	25534	13027	12507	38690	20043	18647	5288	1843	3445	92874	6.44958	0	38	38	0.0441674	0.829364	4102	33	0	25	0	329.5	783	24.8	80.3	69135	68956	16	0	1	6
2003	903	kyzylorda	Zhalagash	14182	7193	6989	23973	12339	11634	2290	799	1491	31858	2.21236	0	19	19	0.0272145	0.568642	867	15	0	19	0	209	494	19.6	95	40247	39807	73	15	1	0
2003	904	kyzylorda	Zhanakhorgan	27114	13778	13336	38409	20211	18198	3748	1368	2380	26168	1.81722	0	23	23	0.0560226	0.834608	1466	20	0	22	0	253.6	595.3	13.9	71	69307	68590	234	14	6	59
2003	905	kyzylorda	Kazaly	25944	13344	12600	39695	20550	19145	4760	1609	3151	61871	4.2966	0	35	35	0.0746553	1.09535	4619	30	0	26	0	229.3	456.2	21.8	96	70417	69554	513	9	41	71
2003	906	kyzylorda	Karmakhshy	16417	8380	8037	27254	14299	12955	3348	1162	2186	51857	3.60118	0	59	59	0.299632	2.5102	15538	55	0	34	0	295	549.3	21.4	74.8	46682	44816	307	16	6	70
2003	907	kyzylorda	Syrdariya	13820	7035	6785	23026	12108	10918	2497	896	1601	33972	2.35917	0	17	17	0.0423584	0.632717	1439	13	0	17	0	259	608	20.7	106.6	39064	38416	312	12	10	25
2003	908	kyzylorda	Shieli	28223	14222	14001	41845	21924	19921	4670	1625	3045	49281	3.42229	0	28	28	0.0417605	0.751993	2058	24	0	22	0	200	424	17.6	69.9	74929	71501	1776	73	74	139
2003	1001	kostanay	Kostanai	42222	21436	20786	138766	65667	73099	30136	8929	21207	448	0.0311111	0	59	59	36.0536	18.9463	16152	53	59	7	36	189.9	484.2	21.1	130.1	208708	47732	113512	22779	6438	4579
2003	1002	kostanay	Arkalyk	15098	7599	7499	28638	13312	15326	3823	1121	2702	19877	1.38035	0	56	56	0.513659	3.48056	10210	51	0	45	0	271.3	792.6	29.1	85.7	42160	28884	7031	1854	304	1023
2003	1003	kostanay	Lisakovsk	8088	4153	3935	25230	12386	12844	6732	2101	4631	285	0.0197917	0	51	51	19.5649	13.7428	5576	46	0	8	18	90.2	335.3	19.9	54.1	40230	8529	20036	6660	2489	595
2003	1004	kostanay	Rudnyi	22250	11412	10838	75637	37630	38007	21718	6392	15326	415	0.0288194	11	59	48	41.7253	14.7001	17316	48	59	11	43	124.5	358.4	24.5	65.6	119179	14095	77942	13548	3731	3530
2003	1005	kostanay	Altynsarin	4706	2395	2311	10978	5727	5251	2152	712	1440	9910	0.688194	0	15	15	0.191927	1.29163	1902	11	0	8	0	257.8	605.5	9.2	44.7	17551	5815	6247	2896	1252	211
2003	1006	kostanay	Amangeldi	7616	3943	3673	11905	6277	5628	1598	572	1026	48605	3.37535	0	15	15	0.0100401	0.329064	488	9	0	15	0	218.9	543	10.2	57.9	20889	19917	335	84	16	62
2003	1007	kostanay	Auliekol	13795	7089	6706	31504	16000	15504	6727	2115	4612	20217	1.40396	0	43	43	0.441757	2.74352	8931	39	0	9	0	207.4	498.5	14.2	45.8	52275	25873	14210	5705	2321	1006
2003	1008	kostanay	Denisov	6397	3362	3035	16032	8309	7723	3484	1096	2388	12892	0.895278	0	25	25	0.675458	2.76048	8708	22	0	25	0	59.1	144	7.1	49.3	25555	7682	8620	4768	1946	475
2003	1009	kostanay	Zhangeldin	7051	3594	3457	10413	5420	4993	1301	456	845	66100	4.59028	0	15	15	0.0111952	0.334223	740	10	0	13	0	371.9	843.2	5.9	62.5	18785	18239	111	13	9	64
2003	1010	kostanay	Zhetikhara	11902	6073	5829	33464	16300	17164	7618	2275	5343	13818	0.959583	0	58	58	1.11442	5.00663	15399	55	0	38	0	149.4	470.7	13	35.7	52539	18918	20539	6439	2065	1350
2003	1011	kostanay	Kamysty	5608	2828	2780	12304	6325	5979	1826	613	1213	23050	1.60069	0	22	22	0.104859	1.12007	2417	19	0	8	0	157.4	437.4	13.6	50.4	19158	9533	3959	3226	617	205
2003	1012	kostanay	Karabalyk	9233	4744	4489	24897	12863	12034	6235	1958	4277	13955	0.969097	0	32	32	0.884629	3.14408	12345	28	0	22	0	88	203	7	37.4	40261	11687	15828	6490	2585	944
2003	1013	kostanay	Karasu	9112	4712	4400	20615	10733	9882	4036	1261	2775	23636	1.64139	0	22	22	0.220173	1.60367	5204	19	0	21	0	121.1	302.9	10.6	42.7	33397	10668	11881	4807	1596	634
2003	1014	kostanay	Kostanai	16023	8204	7819	41773	21371	20402	8694	2790	5904	14658	1.01792	0	56	56	2.46166	6.22611	36083	53	0	55	0	158.4	496.1	9.4	26.5	66948	18509	29412	8396	4838	1070
2003	1015	kostanay	Mendikara	9161	4620	4541	22418	11678	10740	5175	1693	3482	13696	0.951111	0	28	28	0.364048	2.09466	4986	25	0	8	0	129.6	366.7	7	45.4	37342	15108	14932	3179	1633	459
2003	1016	kostanay	Nauryzym	4962	2538	2424	9643	4979	4664	1288	399	889	28626	1.98792	0	15	15	0.0437015	0.657211	1251	11	0	15	0	207.6	538.8	10.4	48.7	15552	10573	2074	1151	279	271
2003	1017	kostanay	Sarykol	7357	3756	3601	17929	9319	8610	3449	1089	2360	12360	0.858333	0	25	25	0.453236	2.33835	5602	22	0	9	0	191.4	434.3	8.4	37.9	28939	10345	9272	6191	826	242
2003	1018	kostanay	Taran	7946	4033	3913	20047	10268	9779	4511	1400	3111	14335	0.995486	0	54	54	1.84297	5.40677	26419	51	0	45	0	195.2	565.4	10.1	40.7	30726	7197	11878	5567	3480	505
2003	1019	kostanay	Uzynkol	7405	3821	3584	17989	9309	8680	3943	1279	2664	14155	0.982986	0	25	25	0.229248	1.6787	3245	20	0	25	0	153.4	368.8	8.2	45	29647	11957	12233	3053	659	281
2003	1020	kostanay	Fedorov	8228	4125	4103	20744	10749	9995	4684	1473	3211	13707	0.951875	0	44	44	0.800029	3.40021	10966	37	0	34	0	98.9	353.2	12.3	52.7	33561	5474	11580	9879	3230	647
2003	1101	mangystau	Aktau	49851	25403	24448	112645	56080	56565	10583	2923	7660	489	0.0339583	0	59	59	21.8016	21.8271	10661	53	0	5	10	224.7	709.6	48.8	111.8	170718	113750	39740	3616	438	1986
2003	1102	mangystau	Zhanaozen	27603	14178	13425	42207	20963	21244	2896	950	1946	679	0.0471528	0	59	59	11.0943	14.7061	7533	55	0	25	8	203.6	493.3	24	54.6	73587	70515	1358	89	18	183
2003	1103	mangystau	Beineu	12859	6441	6418	17590	8930	8660	1523	531	992	56974	3.95653	0	43	43	0.0583424	1.06227	3324	39	0	7	0	260.3	678.5	17.9	53.6	31635	31153	57	3	1	10
2003	1104	mangystau	Karakhiyan	9141	4691	4450	13752	7126	6626	1573	565	1008	98811	6.86187	0	20	20	0.0572507	0.786567	5657	17	0	6	0	161.5	440	17.7	66.4	23678	23335	0	1	0	31
2003	1105	mangystau	Mangystau	11271	5715	5556	15716	8339	7377	1849	672	1177	74073	5.14396	0	24	24	0.0309694	0.593856	2294	21	0	22	0	202.9	534.4	13.2	66.3	27868	27577	0	0	0	0
2003	1106	mangystau	Tupkaragan	5407	2793	2614	8523	4405	4118	1079	359	720	10726	0.744861	0	57	57	0.365374	2.79676	3919	40	0	6	0	234.6	482.3	20	111.8	14884	14463	173	13	0	44
2003	1201	pavlodar	Pavlodar	63937	32398	31539	207168	99020	108148	41343	11954	29389	1062	0.07375	0	59	59	30.2806	20.2008	32158	56	59	9	21	234.5	720.2	23.1	116.5	309359	95677	158885	24581	10157	7661
2003	1202	pavlodar	Aksu	15987	8091	7896	44169	22160	22009	8438	2555	5883	15199	1.05549	0	59	59	2.18666	6.59451	33235	56	0	31	0	202.7	600.6	21.2	81.2	68116	27184	29119	4461	2755	1437
2003	1203	pavlodar	Ekibastuz	36083	18459	17624	95155	45937	49218	13177	3868	9309	36166	2.51153	0	59	59	2.12415	7.732	76822	56	0	8	0	142.3	544.7	25	63.5	143153	64337	55517	8191	3635	4141
2003	1204	pavlodar	Aktogai	5964	3052	2912	11240	5786	5454	2098	696	1402	17976	1.24833	0	18	18	0.148531	1.18145	2670	14	0	18	0	193.7	788.4	10.6	47.2	19213	13737	2677	1151	483	198
2003	1205	pavlodar	Bayanauyl	9766	5007	4759	18584	9604	8980	2774	941	1833	34364	2.38639	0	47	47	0.390263	2.52185	13411	39	0	36	0	173.1	580.6	15.2	40.2	31548	26805	2874	346	442	258
2003	1206	pavlodar	Zhelezin	5949	3063	2886	14526	7592	6934	3217	1048	2169	15257	1.05951	0	23	23	0.231041	1.60664	3525	19	0	20	0	120.7	513	13	33.6	23364	9892	9977	1173	1385	278
2003	1207	pavlodar	Ertis	8135	4179	3956	18204	9443	8761	3461	1107	2354	20397	1.41646	0	29	29	0.360641	2.1208	7356	26	0	8	0	113.4	442.5	11.8	30.2	29200	16263	7032	2524	1899	280
2003	1208	pavlodar	Kashyr	7349	3745	3604	16617	8526	8091	3777	1197	2580	13060	0.906944	0	24	24	0.307044	1.8793	4010	20	0	21	0	182.2	699.2	10.9	29.8	26999	10594	11660	1929	1749	220
2003	1209	pavlodar	Lebyazh'e	5268	2738	2530	10879	5724	5155	1847	597	1250	14882	1.03347	0	17	17	0.183712	1.29059	2734	13	0	7	0	255.6	864.4	16.9	33.1	17964	13936	2223	369	328	232
2003	1210	pavlodar	Mai	4408	2255	2153	9057	4830	4227	1472	473	999	32860	2.28194	0	19	19	0.0774802	0.86595	2546	14	0	17	0	270.3	1193.1	17.9	45.1	14786	12303	1116	260	242	254
2003	1211	pavlodar	Pavlodar	7556	3867	3689	19184	9934	9250	3772	1223	2549	11155	0.774653	0	59	59	1.83837	5.40149	20507	54	0	34	0	241.7	953.3	10.3	23.5	30420	12658	11279	2669	2090	441
2003	1212	pavlodar	Uspen	4611	2342	2269	11120	5771	5349	2273	716	1557	10293	0.714792	0	26	26	0.527737	2.43982	5432	21	0	17	0	141.2	511.9	14.9	32.5	17045	5245	4981	3697	2168	161
2003	1213	pavlodar	Sharbakty	7027	3553	3474	15944	8154	7790	3369	1082	2287	12813	0.889792	0	45	45	0.458128	2.63271	5870	35	0	30	0	182.2	578.1	14.5	26.1	26029	9647	9437	3752	2052	367
2003	1301	north kazakhstan	Petropavl	36650	18611	18039	127079	60546	66533	31565	8902	22663	386	0.0268056	6	59	53	38.7565	16.8906	14960	51	59	7	39	187.8	531.5	17.7	42.1	196047	32684	139351	6589	3220	7841
2003	1302	north kazakhstan	Aiyrtau	13534	6917	6617	32467	16914	15553	7515	2414	5101	18537	1.28729	0	27	27	0.421589	2.13503	7815	24	0	8	0	107.3	340.8	10.5	55.1	53082	18830	24266	3261	2931	895
2003	1303	north kazakhstan	Akzhar	7358	3740	3618	14565	7699	6866	2316	790	1526	16134	1.12042	0	16	16	0.182782	1.30213	2949	11	0	16	0	100.4	343.1	13.1	65	23836	17193	3495	1172	502	336
2003	1304	north kazakhstan	Magzhan Zhumabaev	11579	5989	5590	28786	14958	13828	6745	2085	4660	15241	1.0584	0	36	36	0.69149	2.80403	10539	29	0	20	0	110.9	360.3	10	48	47122	13212	25875	2794	2902	646
2003	1305	north kazakhstan	Esil	9003	4649	4354	22288	11693	10595	5093	1690	3403	9742	0.676528	0	25	25	1.17358	3.14606	11433	22	0	8	0	147.2	388.9	10.3	55	36333	14797	18056	1202	1091	239
2003	1306	north kazakhstan	Zhambyl	9422	4814	4608	21227	11193	10034	4547	1483	3064	15028	1.04361	0	21	21	0.36605	1.85704	5501	18	0	9	0	88.6	254.3	9.7	62	35188	16059	13310	3073	1284	453
2003	1307	north kazakhstan	Kyzylzhar	11290	5804	5486	31359	16207	15152	7443	2372	5071	12351	0.857708	0	45	45	1.94243	4.5375	23991	33	0	39	0	144.6	374.7	9.2	42.3	49678	9905	32868	1754	2253	908
2003	1308	north kazakhstan	Mamlyut	6714	3490	3224	16971	8898	8073	4033	1260	2773	8346	0.579583	0	44	44	1.10029	3.70496	9183	39	0	9	0	172.6	338.1	12.5	53.2	28013	6822	16487	906	1186	1694
2003	1309	north kazakhstan	Shal akyn	7634	3955	3679	17824	9374	8450	4446	1467	2979	9336	0.648333	0	31	31	0.5015	2.43308	4682	25	0	27	0	144.3	385.9	6.7	54.3	29789	13207	12164	1836	1450	213
2003	1310	north kazakhstan	Akkaiyn	7241	3719	3522	18333	9478	8855	4099	1313	2786	9180	0.6375	0	31	31	1.07102	3.33382	9832	25	0	28	0	61.4	416.1	8.5	54	29630	10212	12144	3112	2253	428
2003	1311	north kazakhstan	Taiynsha	16578	8510	8068	37729	19656	18073	7704	2350	5354	21851	1.51743	0	38	38	0.70665	2.84498	15441	33	0	9	0	88.7	302.1	11.5	58.1	61279	15376	13305	8064	7047	402
2003	1312	north kazakhstan	Timiryazev	5108	2640	2468	11367	5878	5489	1987	633	1354	9256	0.642778	0	24	24	0.35685	1.97369	3303	18	0	21	0	135.1	302.7	10.3	52.3	18466	6885	7620	1509	529	384
2003	1313	north kazakhstan	Ualihanov	7585	3852	3733	14832	7812	7020	2141	715	1426	25059	1.74021	0	27	27	0.069915	1.07835	1752	23	0	8	0	115.7	438	10.1	52.4	24333	20686	1664	572	312	388
2003	1314	north kazakhstan	Gabyt Musirepov atyn.	13498	6890	6608	31906	16581	15325	6419	2030	4389	23186	1.61014	0	46	46	0.577331	2.80544	13386	40	0	28	0	83.9	269.5	8.6	50.1	51697	16589	20894	6873	2559	822
2003	1401	turkistan	Shymkent	143402	73469	69933	302231	144734	157497	41698	12550	29148	1846	0.128194	0	59	59	12.5244	16.0427	23120	56	0	43	9	115.7	229.9	30.4	54.8	504629	273862	112101	7121	1714	12147
2003	1403	turkistan	Kentau	26419	13509	12910	48749	23993	24756	7277	2602	4675	12407	0.861597	0	33	33	0.434432	2.31988	5390	30	0	6	0	121.3	393.8	21.8	60.5	79183	50857	5366	294	64	1816
2003	1404	turkistan	Turkistan	69868	35785	34083	100247	50572	49675	10482	3668	6814	367	0.0254861	0	50	50	14.7847	14.7493	5426	45	0	7	11	153	291.6	23.5	61.8	178289	93923	1307	11	3	971
2003	1405	turkistan	Arys	24194	12219	11975	33920	17188	16732	3572	1208	2364	10052	0.698056	0	47	47	0.392658	2.90363	3947	39	0	22	0	244.3	441.7	19.6	71.1	61092	57349	2320	37	15	474
2003	1406	turkistan	Baidibek	19821	10023	9798	28807	15093	13714	3659	1230	2429	11332	0.786944	0	16	16	0.0686551	0.796579	778	13	0	7	0	172.7	443.4	13.5	63.5	51551	50420	102	13	2	76
2003	1407	turkistan	Kazykurt	38748	19602	19146	49590	25640	23950	5407	1850	3557	6165	0.428125	0	23	23	0.388646	1.95467	2396	20	0	23	0	95.3	224.8	15.3	58.6	92872	87117	0	0	60	244
2003	1408	turkistan	Maktaaral	104720	53617	51103	134546	67588	66958	12905	4210	8695	2813	0.195347	0	47	47	6.69285	6.49621	18827	40	0	29	8	92.3	244.6	17.1	50	250134	205649	5899	469	782	1938
2003	1409	turkistan	Ordabasy	31771	16243	15528	46645	24334	22311	5374	1821	3553	4276	0.296944	0	25	25	0.954397	3.00024	4081	22	0	23	0	129.7	293.3	14	46.8	81942	76826	1238	80	31	210
2003	1410	turkistan	Otyrar	21005	10688	10317	30723	15931	14792	3370	1180	2190	29880	2.075	0	15	15	0.0285141	0.534728	852	11	0	15	0	143.6	425.5	13.4	62.1	54283	53910	53	5	0	17
2003	1411	turkistan	Sairam	89155	45308	43847	127499	65090	62409	13826	4789	9037	1765	0.122569	0	36	36	3.76487	6.3887	6645	32	0	28	0	77.5	189.4	15.8	62.1	225974	58998	6179	659	257	1219
2003	1412	turkistan	Saryagash	90931	46429	44502	122327	62295	60032	12711	4204	8507	11553	0.802292	0	50	50	1.95568	5.80306	22594	47	0	44	0	93.3	229.1	15.8	49.2	222981	192989	2616	293	363	2096
2003	1413	turkistan	Sozak	18835	9652	9183	27468	14283	13185	3006	1074	1932	66962	4.65014	0	24	24	0.086452	0.953995	5789	20	0	24	0	117.9	449.2	15.8	46.7	48957	44234	1026	73	19	64
2003	1414	turkistan	Tole bi	38915	19970	18945	60115	30928	29187	8752	2965	5787	4597	0.319236	0	23	23	0.77333	2.89944	3555	19	0	23	0	76	204.5	17.1	59.9	105449	72027	8094	556	249	746
2003	1415	turkistan	Tulkibas	31768	16075	15693	50573	25577	24996	7586	2497	5089	3572	0.248056	0	25	25	1.34462	3.61295	4803	22	0	24	0	110	334.5	16.7	60.7	88539	69925	6939	932	465	359
2003	1416	turkistan	Shardara	28081	14334	13747	37671	19262	18409	3479	1259	2220	19076	1.32472	0	25	25	0.186307	1.41699	3554	21	0	21	0	193.9	257.3	16.4	58.4	68841	65338	2186	118	69	329
2003	1501	almaty city	almaty city	248228	126803	121425	784582	367021	417561	149968	42842	107126	1131	0.0785417	0	59	59	37.7754	20.371	42724	54	59	14	43	72.3	197.9	85.5	93.7	1165891	495508	479399	20043	7379	24423
2003	1601	astana city	astana city	94448	48324	46124	325346	160176	165170	39539	12478	27061	1328	0.0922222	0	59	59	35.2236	17.5547	46777	52	59	23	34	132.7	391.3	60.6	68.8	464799	244959	151591	19145	9276	10059
2004	101	akmola	Kokshetau	31501	16111	15390	89274	41690	47584	16138	4788	11350	754	0.0523611	0	61	61	17.5928	16.7959	13265	54	0	8	13	207.6	594.3	24	109.3	135350	60882	51188	7558	2686	4158
2004	102	akmola	Stepnogor	14174	7245	6929	40453	19222	21231	9659	2883	6776	2585	0.179514	0	54	54	4.34778	9.11377	11239	47	0	47	0	220.3	567.5	38.4	51.8	62098	16928	34842	3748	2287	1511
2004	103	akmola	Akkol	8092	4093	3999	19355	10069	9286	3744	1170	2574	17537	1.21785	0	47	47	0.423562	2.6289	7428	40	0	25	0	112	540.2	22.7	68.5	30477	11539	12179	2038	1910	711
2004	104	akmola	Arshaly	6600	3408	3192	16092	8169	7923	3306	1043	2263	11146	0.774028	0	29	29	1.08882	3.3607	12136	25	0	6	0	150.1	486	24.1	62.5	25442	6563	12352	2086	1871	441
2004	105	akmola	Astrahan	8189	4190	3999	17902	9135	8767	3755	1202	2553	13591	0.943819	0	21	21	0.359871	1.92732	4891	16	0	21	0	146.8	461	15.1	76.7	29489	12524	8719	2347	1774	528
2004	106	akmola	Atbasar	14483	7349	7134	34278	17432	16846	6928	2231	4697	20140	1.39861	0	52	52	0.530834	2.99145	10691	47	0	30	0	233.5	614.8	20.5	85.6	54860	17621	21350	6255	3607	1204
2004	107	akmola	Bulandy	10033	5028	5005	22850	11925	10925	4977	1536	3441	9965	0.692014	0	34	34	0.56277	2.80992	5608	29	0	17	0	166.6	405.8	21.3	71.6	37288	11042	18065	2123	2608	602
2004	108	akmola	Egindikol	2388	1228	1160	4850	2613	2237	914	332	582	9783	0.679375	0	17	17	0.202494	1.47437	1981	12	0	16	0	192.3	474.4	24.5	92.7	7929	3702	1943	963	220	152
2004	109	akmola	Enbekshilder	5609	2832	2777	12520	6620	5900	2656	864	1792	20606	1.43097	0	13	13	0.116859	1.03685	2408	8	0	12	0	175.5	486.3	14.6	63.1	20337	13044	5058	495	422	370
2004	110	akmola	Ereimentau	10284	5258	5026	22611	12194	10417	3704	1208	2496	32949	2.28812	0	44	44	0.23594	1.89289	7774	36	0	28	0	162.9	587.1	18.3	60.4	36126	21231	8563	2798	1435	593
2004	111	akmola	Esil	8308	4217	4091	20040	10463	9577	4207	1322	2885	15811	1.09799	0	47	47	0.581304	3.01035	9191	40	0	6	0	217.4	460	20.3	67.1	32213	8378	12488	5016	1710	993
2004	112	akmola	Zhaksy	7872	4021	3851	16327	8542	7785	2761	889	1872	18467	1.28243	0	24	24	0.246548	1.61403	4553	19	0	21	0	228.4	483.5	12.6	53.1	26653	12798	5484	4175	1262	447
2004	113	akmola	Zharkain	5700	2919	2781	12827	6897	5930	2111	652	1459	22287	1.54771	0	29	29	0.134294	1.44511	2993	25	0	19	0	210.3	505.7	17.6	52.3	20140	8769	6078	2068	431	668
2004	114	akmola	Zerendi	12462	6358	6104	27893	14603	13290	5397	1778	3619	15441	1.07229	0	25	25	1.01502	3.1994	15673	21	0	25	0	222.4	600.5	11.4	55.3	45510	27458	12021	1653	1977	560
2004	115	akmola	Korgalzhyn	4439	2274	2165	7306	3859	3447	1280	423	857	16845	1.16979	0	15	15	0.047195	0.699552	795	10	0	15	0	225.7	572.3	20.4	74.1	12999	11438	668	290	170	99
2004	116	akmola	Sandyktau	6300	3231	3069	15179	7876	7303	3745	1267	2478	11907	0.826875	0	19	19	0.483077	2.14157	5752	14	0	19	0	81.1	251.3	14.3	60.4	25232	5079	14305	1107	1810	137
2004	117	akmola	Tselinograd	12528	6335	6193	25875	13373	12502	4527	1416	3111	14136	0.981667	0	46	46	1.94447	4.5643	27487	40	0	7	0	191.9	415.3	27	24.4	40871	25922	7297	1807	1866	822
2004	118	akmola	Shortandy	7397	3697	3700	18414	9751	8663	3736	1168	2568	8687	0.603264	0	32	32	0.876597	3.13544	7615	27	0	6	0	200.7	633.4	16.3	59.6	29091	7364	11587	2688	2419	539
2004	119	akmola	Schuch'e	18494	9520	8974	112517	24503	88014	10736	3382	7354	11470	0.796528	0	57	57	1.46861	5.14337	16845	52	0	6	0	156.4	575.2	19.9	52.3	76825	28009	37804	3059	2641	910
2004	201	aktobe	Aktobe	69242	35857	33385	187180	88577	98603	29017	8631	20386	4324	0.300278	0	61	61	8.44889	13.6647	36533	56	0	35	0	302.3	807.7	86	106.8	280290	174373	66112	20221	3135	7294
2004	202	aktobe	Alga	11084	5675	5409	23665	11755	11910	3818	1239	2579	13405	0.930903	0	21	21	0.285863	1.74153	3832	17	0	6	0	154.5	602.1	19.9	45.5	37919	27945	4443	2856	639	425
2004	203	aktobe	Aiteke bi	11092	5616	5476	19473	10048	9425	2251	799	1452	65973	4.58146	0	15	15	0.0410016	0.64276	2705	10	0	15	0	297.1	753.4	14.7	51.8	32734	30271	1311	514	61	154
2004	204	aktobe	Baiganin	8415	4308	4107	13977	7287	6690	1626	590	1036	94295	6.54826	0	16	16	0.0110504	0.351592	1042	11	0	14	0	291	669.4	16.6	67.8	24097	24086	0	0	1	1
2004	205	aktobe	Kargaly	4994	2543	2451	11398	5788	5610	2157	731	1426	9127	0.633819	0	25	25	0.567328	2.53591	5178	21	0	24	0	141.3	521.7	22.8	54.3	18330	10425	3984	2424	854	121
2004	206	aktobe	Kobda	7768	3931	3837	14836	7735	7101	2321	763	1558	24899	1.7291	0	13	13	0.0270292	0.529647	673	8	0	8	0	205.6	596.8	17.7	56	24932	20017	1973	1888	401	113
2004	207	aktobe	Martuk	8371	4267	4104	18628	9599	9029	3763	1234	2529	11995	0.832986	0	20	20	0.335223	1.87538	4021	15	0	20	0	164.2	486	17.7	46.3	30144	15769	5698	5910	1076	792
2004	208	aktobe	Mugalzhar	19618	10075	9543	39483	19851	19632	4863	1617	3246	37030	2.57153	0	56	56	0.415852	2.70099	15399	51	0	36	0	208.5	636.7	18.2	52.6	63024	54739	4859	1768	280	425
2004	209	aktobe	Oiyl	7369	3824	3545	11510	6036	5474	1377	480	897	19087	1.32549	0	12	12	0.0220045	0.454151	420	7	0	8	0	192.6	671.6	17.8	55.3	20193	19942	176	7	2	59
2004	210	aktobe	Temir	12074	6200	5874	21515	10868	10647	2499	832	1667	18982	1.31819	0	28	28	0.211147	1.67873	4008	22	0	21	0	194.4	583.3	18.8	58.3	35970	35287	381	65	9	78
2004	211	aktobe	Hromtau	11993	6092	5901	26622	13363	13259	3806	1259	2547	23048	1.60056	0	60	60	0.934137	4.71328	21530	57	0	7	0	150.8	508.8	22.4	58	42562	31160	6540	2549	730	524
2004	212	aktobe	Shalkar	15295	7993	7302	27075	13910	13165	3676	1256	2420	105645	7.33646	0	39	39	0.0435799	0.822902	4604	31	0	24	0	206	568.3	19.7	52.3	46109	45307	507	25	16	199
2004	213	aktobe	Yrgyz	5767	2928	2839	8740	4604	4136	941	344	597	70445	4.89201	0	12	12	0.00600468	0.241381	423	7	0	12	0	207.1	673.1	17.5	78.3	15508	15477	27	0	0	1
2004	301	almaty	Taldykorgan	30791	15806	14985	80371	36889	43482	12857	3799	9058	639	0.044375	0	61	61	12.7136	16.9612	8124	53	0	27	8	169.1	472.2	10.3	21.3	122129	70423	38472	1290	1571	2578
2004	302	almaty	Kapshagai	13163	6747	6416	31458	15366	16092	4825	1484	3341	95	0.00659722	0	39	39	22.3053	9.66499	2119	31	25	14	24	69.2	253.7	19.2	43	47606	24423	18417	816	496	544
2004	303	almaty	Tekeli	5362	2747	2615	14896	7348	7548	4576	1434	3142	38	0.00263889	15	50	35	29.0526	11.9757	1104	22	17	15	24	72.3	318.4	22.4	55.1	24543	7666	14276	465	549	672
2004	304	almaty	Aksy	12540	6373	6167	23403	12477	10926	3530	1154	2376	22597	1.56924	0	19	19	0.0481037	0.764259	1087	14	0	18	0	233.9	426.4	16.4	52	40140	37647	1808	35	88	232
2004	305	almaty	Alakol	22272	11535	10737	47586	24904	22682	7392	2557	4835	60703	4.21549	0	40	40	0.110967	1.33067	6736	34	0	33	0	159.6	542.6	13.2	31.3	77337	61442	13976	143	164	845
2004	306	almaty	Balkhash	10155	5160	4995	17850	9441	8409	2351	778	1573	64209	4.45896	0	15	15	0.023953	0.481966	1538	9	0	14	0	162.9	524.6	14	32	30501	27404	2145	106	290	52
2004	307	almaty	Enbekshikazakh	59431	30025	29406	124990	63754	61236	19944	6826	13118	15053	1.04535	0	33	33	0.700791	3.0005	10549	29	0	7	0	99.8	316.7	13.2	23.8	204517	94973	33959	1376	1717	1359
2004	308	almaty	Zhambyl	31068	15748	15320	69767	35639	34128	9571	3183	6388	29574	2.05375	0	27	27	0.170623	1.52831	5046	23	0	6	0	113.2	366.3	11.4	19.3	109207	84201	13609	535	941	807
2004	309	almaty	Kerbulak	16771	8418	8353	30482	15859	14623	4426	1469	2957	18036	1.2525	0	33	33	0.135839	1.4579	2450	27	0	20	0	71.8	240.8	12.4	46.6	52046	43069	6716	268	133	343
2004	310	almaty	Koksu	11062	5656	5406	24539	12557	11982	3777	1257	2520	11356	0.788611	0	21	21	0.0920218	1.08712	1045	15	0	21	0	120.6	412.2	13.2	43.1	39354	29881	5888	143	386	399
2004	311	almaty	Karatal	14182	7181	7001	30336	15327	15009	5037	1599	3438	38140	2.64861	0	37	37	0.0661772	1.11124	2524	31	0	25	0	198.3	471	14.4	38.5	44792	24986	11223	251	387	337
2004	312	almaty	Karasai	42253	21645	20608	100585	50558	50027	15624	5100	10524	3279	0.227708	0	46	46	4.8036	7.80745	15751	38	0	35	0	93.4	254.1	13.8	15.3	158609	85972	39788	1528	1814	1945
2004	313	almaty	Panfilov	38230	19502	18728	69214	34975	34239	8242	2921	5321	18116	1.25806	0	36	36	0.220247	1.90366	3990	30	0	28	0	69.1	202.4	12.6	38.9	115594	72960	5286	105	68	571
2004	314	almaty	Raiymbek	28083	14211	13872	46640	24786	21854	6776	2479	4297	22668	1.57417	0	16	16	0.0520558	0.736102	1180	12	0	6	0	58.2	160.1	13	42.5	81811	80682	292	9	8	41
2004	315	almaty	Sarkant	13031	6742	6289	26395	13660	12735	5019	1647	3372	17996	1.24972	0	24	24	0.0836853	1.0228	1506	19	0	16	0	179.1	536.9	15.7	66.4	44684	34326	9033	96	257	497
2004	316	almaty	Talgar	35232	18075	17157	90589	45993	44596	13480	4239	9241	9302	0.645972	0	52	52	1.79897	5.76873	16734	43	0	42	0	84.2	329.9	12.7	27.4	137836	67916	37285	1407	1256	1283
2004	317	almaty	Eskeldi	13442	6896	6546	29940	15459	14481	5520	1797	3723	6710	0.465972	0	47	47	1.01684	3.85642	6823	38	0	28	0	128.5	338.4	14.4	29.5	46078	29952	12426	316	1000	892
2004	318	almaty	Uigyr	20706	10474	10232	37758	19483	18275	5185	1898	3287	13850	0.961806	0	22	22	0.0774007	1.00465	1072	17	0	17	0	68.2	248.8	11.4	31	63867	26478	1260	36	15	56
2004	319	almaty	Ile	34394	17481	16913	85231	42720	42511	12268	3791	8477	13519	0.938819	0	57	57	1.106	4.65032	14952	50	0	32	0	96.8	307.6	13	17.2	130543	66569	43135	1980	2140	1359
2004	401	atyrau	Atyrau	57760	29431	28329	122995	59485	63510	17015	4881	12134	6313	0.438403	0	61	61	3.89482	11.0734	24588	58	0	6	0	293.4	671.4	17.1	32.7	196311	157872	29623	1076	498	2061
2004	402	atyrau	Zhylyoi	23061	11758	11303	37433	18730	18703	3754	1191	2563	40261	2.7959	0	46	46	0.241474	2.27315	9722	41	0	27	0	159.4	333.3	18.6	42.1	63658	62273	779	61	4	244
2004	403	atyrau	Inder	9789	5115	4674	17389	9120	8269	2697	890	1807	19691	1.36743	0	19	19	0.136407	1.16322	2686	13	0	5	0	197.2	506.1	23.5	69.8	29702	28503	1019	34	11	50
2004	404	atyrau	Isatai	8117	4204	3913	13601	7088	6513	1782	621	1161	21176	1.47056	0	59	59	0.489611	3.01873	10368	48	0	7	0	169.2	568.4	22.1	67.6	23302	23253	24	5	1	4
2004	405	atyrau	Kurmangazy	18528	9469	9059	34330	17773	16557	4923	1538	3385	35745	2.48229	0	23	23	0.139796	1.20931	4997	19	0	21	0	170.9	521.7	14.8	46.8	57849	55878	1755	27	14	69
2004	406	atyrau	Kyzylkoga	11440	5902	5538	18256	9620	8636	2135	713	1422	40294	2.79819	0	48	48	0.133841	1.56698	5393	39	0	22	0	168.7	772.1	14.6	42.8	31757	31695	40	2	0	4
2004	407	atyrau	Makat	9361	4783	4578	15427	7804	7623	1772	531	1241	7207	0.500486	0	39	39	0.692521	3.59429	4991	35	0	6	0	160.4	654.4	15.1	53.6	26606	25907	460	41	20	71
2004	408	atyrau	Mahambet	9166	4663	4503	16490	8491	7999	2401	779	1622	15787	1.09632	0	49	49	0.487363	2.70664	7694	38	0	28	0	138.1	414.1	340.1	53.1	28030	27742	205	16	4	14
2004	501	east kazakhstan	Oskemen	52764	26781	25983	203957	96980	106977	48525	14495	34030	520	0.0361111	10	61	51	43.3231	16.3882	22528	51	60	11	49	118.4	422.6	32.4	67.5	305053	68675	218991	4193	4064	3420
2004	504	east kazakhstan	Kurchatov	2316	1200	1116	6675	3364	3311	845	224	621	249	0.0172917	0	26	26	7.4498	7.85553	1855	21	0	21	8	171.7	501.9	27.4	77.2	9866	3138	5959	231	138	155
2004	505	east kazakhstan	Leninogorsk	11356	5760	5596	39772	19668	20104	10878	3066	7812	6259	0.434653	0	61	61	2	7.49511	12518	55	0	38	0	132.3	430.4	29.6	78.4	61952	4717	54015	734	712	658
2004	506	east kazakhstan	Semei	66007	33297	32710	199288	93567	105721	36036	10457	25579	56704	3.93778	0	61	61	0.762733	4.62699	43250	58	0	7	0	218.3	568.7	42.4	66.3	297282	169660	104646	3060	3419	11951
2004	507	east kazakhstan	Abai	5427	2670	2757	9648	5184	4464	1529	523	1006	34494	2.39542	0	29	29	0.0484432	0.861319	1671	22	0	18	0	220.2	476.2	25.7	38.2	16870	16631	132	3	20	14
2004	508	east kazakhstan	Ayagoz	24256	12328	11928	46884	24114	22770	6363	2053	4310	81005	5.62535	0	56	56	0.121054	1.68258	9806	52	0	37	0	151.1	501.9	22.2	59.2	78277	72959	3614	123	239	624
2004	509	east kazakhstan	Beskaragai	6644	3291	3353	15289	8045	7244	3747	1220	2527	18078	1.25542	0	22	22	0.27586	1.72596	4987	17	0	20	0	225.7	513.6	13.6	44	25851	16692	7032	308	845	645
2004	510	east kazakhstan	Boroduliha	9888	5104	4784	28611	15212	13399	5734	1849	3885	11092	0.770278	0	34	34	0.931843	3.56942	10336	31	0	32	0	113.4	353.7	17.9	48	44318	12367	24536	685	4829	866
2004	511	east kazakhstan	Glubokoe	12021	6207	5814	41832	21555	20277	12293	3967	8326	13438	0.933194	0	58	58	1.968	5.5939	26446	53	0	46	0	142.9	392.1	13.7	41.5	65882	11532	50304	840	1605	596
2004	512	east kazakhstan	Zharma	15331	7878	7453	32083	16649	15434	5477	1796	3681	39440	2.73889	0	41	41	0.264655	2.00071	10438	36	0	7	0	189	381.9	16.5	47.5	53273	47169	4476	347	457	306
2004	513	east kazakhstan	Zaisan	11951	6077	5874	22616	11739	10877	3754	1321	2433	17493	1.21479	0	38	38	0.177214	1.75796	3100	32	0	23	0	125.3	399.5	19.8	53.3	38362	35794	1928	14	18	445
2004	514	east kazakhstan	Zyryan	16883	8597	8286	54383	27280	27103	16538	5194	11344	20351	1.41326	0	55	55	0.916908	4.07794	18660	50	0	7	0	116.6	369.1	20.6	82.7	87899	13316	70282	949	1234	1174
2004	515	east kazakhstan	Kokpekty	10841	5631	5210	25328	13391	11937	5046	1640	3406	26047	1.80882	0	21	21	0.206934	1.51184	5390	17	0	21	0	171.7	511	14.9	53.6	41057	30248	8632	107	837	851
2004	516	east kazakhstan	Korshim	11735	6015	5720	24887	13151	11736	4355	1455	2900	40655	2.82326	0	31	31	0.0703972	1.04806	2862	26	0	30	0	88	173.6	16.9	60.5	40824	36724	3707	34	89	127
2004	517	east kazakhstan	Katonkaragai	11385	5908	5477	25398	13399	11999	4891	1630	3261	23682	1.64458	0	20	20	0.0899417	0.996795	2130	17	0	7	0	79.1	206.2	16.6	59.2	41863	33023	8063	53	288	318
2004	518	east kazakhstan	Tarbagatai	19622	10189	9433	37342	20056	17286	4958	1695	3263	40347	2.80187	0	25	25	0.0689271	0.940747	2781	21	0	6	0	133.7	339.8	15.8	46.2	62243	61259	743	14	97	62
2004	519	east kazakhstan	Ulan	9836	5048	4788	26760	13801	12959	6107	2051	4056	18102	1.25708	0	47	47	0.697713	3.05389	12630	37	0	27	0	117.4	368.5	10.6	36.2	42619	27851	13040	445	516	217
2004	520	east kazakhstan	Urzhar	25862	13310	12552	53857	28278	25579	8436	2881	5555	42952	2.98278	0	39	39	0.22148	1.68861	9513	32	0	27	0	168.2	425.5	14.2	38.9	88994	79169	8039	127	581	262
2004	521	east kazakhstan	Shemonaiha	10465	5404	5061	33049	16900	16149	9212	2872	6340	6721	0.466736	0	53	53	2.74825	6.70165	18471	46	0	27	0	132.8	303.6	20.5	60.6	52927	5060	43818	685	2159	290
2004	601	jambyl	Taraz	87156	44497	42659	212421	98192	114229	32282	9935	22347	239	0.0165972	14	61	47	45.7531	14.5367	10935	47	60	15	50	164.8	428.2	50.4	121.8	327911	181993	89704	1150	3009	6767
2004	602	jambyl	Baizak	24509	12550	11959	44068	22706	21362	5078	1769	3309	10409	0.722847	0	49	49	0.357287	2.32085	3719	26	0	22	0	173.6	551.2	9.9	41.9	73378	59393	2947	250	280	413
2004	603	jambyl	Zhambyl	24814	12649	12165	43739	22711	21028	5242	1810	3432	5001	0.347292	0	59	59	2.23995	6.4526	11202	50	0	7	0	165.9	431.3	10.4	35.4	73481	51610	4057	454	382	1065
2004	604	jambyl	Zhualy	18444	9436	9008	27622	14545	13077	4072	1370	2702	5476	0.380278	0	29	29	0.327977	2.19348	1796	25	0	6	0	114	298.8	14.1	57.7	50228	43088	4443	562	272	123
2004	605	jambyl	Kordai	36801	18685	18116	61515	31090	30425	9235	2923	6312	14103	0.979375	0	45	45	0.489825	2.69331	6908	36	0	6	0	80.1	280.1	12.8	41.4	107746	53998	17862	996	1012	389
2004	606	jambyl	Turar Ryskulov	20928	10670	10258	35253	18531	16722	4473	1452	3021	15250	1.05903	0	28	28	0.271738	1.91823	4144	23	0	23	0	155.2	477	14.7	51.2	60762	54567	3578	377	250	458
2004	607	jambyl	Merke	23748	12016	11732	41505	21131	20374	6387	2063	4324	10896	0.756667	0	30	30	0.327551	2.31004	3569	25	0	30	0	91.7	390	13.8	48.1	71753	48902	7425	818	523	401
2004	608	jambyl	Moiynkum	10733	5498	5235	19364	10449	8915	2560	837	1723	82131	5.70354	0	34	34	0.0320707	0.618568	2634	20	0	16	0	125	493.9	13.3	73.8	32549	28367	3020	227	82	86
2004	609	jambyl	Sarysu	15382	7817	7565	26604	13744	12860	2945	989	1956	51820	3.59861	0	24	24	0.0547086	0.818848	2835	20	0	21	0	175.8	497.8	12.8	81	45200	40575	2822	297	109	229
2004	610	jambyl	Talas	16188	8209	7979	30902	16105	14797	4359	1365	2994	19460	1.35139	0	57	57	0.208941	2.44624	4066	45	0	20	0	162	430.3	16.1	66.6	49511	41463	4271	312	292	283
2004	611	jambyl	Shu	29365	14806	14559	55708	28205	27503	8171	2637	5534	19198	1.33319	0	44	44	0.269924	2.31197	5182	37	0	30	0	216.1	640.2	14.6	57.7	93033	63554	12950	840	919	918
2004	701	west kazakhstan	Oral	46675	23678	22997	148687	70038	78649	31120	9387	21733	451	0.0313194	0	61	61	30.7517	20.3389	13869	56	10	6	28	241	685.3	52.7	141.5	224396	102076	103528	6708	913	5247
2004	702	west kazakhstan	Akzhaiyk	14882	7665	7217	27286	14451	12835	4008	1286	2722	45428	3.15472	0	17	17	0.0330633	0.595142	1502	12	0	17	0	139	491.3	16.2	73	46012	43529	2073	84	5	142
2004	703	west kazakhstan	Borli	13894	7130	6764	34941	18478	16463	5252	1731	3521	6419	0.445764	0	25	25	0.113725	1.10113	730	9	0	22	0	112	497.2	22.2	54.4	54932	33833	11883	4933	244	1060
2004	704	west kazakhstan	Zhanakala	8377	4222	4155	13530	7112	6418	1734	531	1203	37813	2.6259	0	14	14	0.0281649	0.521229	1065	9	0	14	0	168	497.8	20	94.4	23520	22967	111	24	3	315
2004	705	west kazakhstan	Zhanibek	5744	2966	2778	11230	5930	5300	1661	452	1209	15141	1.05146	0	13	13	0.0373159	0.615065	565	7	0	12	0	211	673.9	17.2	98.7	18328	17590	568	25	3	32
2004	706	west kazakhstan	Zelenov	12546	6292	6254	33329	17075	16254	8298	2792	5506	13667	0.949097	0	56	56	1.07046	4.02884	14630	46	0	6	0	135	517.6	14.6	61.2	53589	24074	24069	2041	313	999
2004	707	west kazakhstan	Kaztalovka	12517	6457	6060	21174	11209	9965	3107	941	2166	35192	2.44389	0	16	16	0.0644465	0.816296	2268	11	0	16	0	218	592.8	18.8	80.3	36565	35955	312	25	5	206
2004	708	west kazakhstan	Karatobe	6949	3587	3362	11644	6223	5421	1374	449	925	17340	1.20417	0	14	14	0.0350058	0.60666	607	9	0	8	0	162	695.4	19.1	88.8	19692	19558	103	7	1	13
2004	709	west kazakhstan	Bokeiordasy	6085	3074	3011	10987	5865	5122	1452	422	1030	34354	2.38569	0	13	13	0.0241893	0.469693	831	7	0	13	0	195	760.8	21.6	91.3	18428	18404	0	0	0	21
2004	710	west kazakhstan	Syrym	8852	4548	4304	16149	8415	7734	2251	726	1525	22059	1.53187	0	18	18	0.0559409	0.795773	1234	14	0	6	0	164	595.4	15.5	84.5	26911	26582	233	27	35	0
2004	711	west kazakhstan	Taskala	5264	2675	2589	11985	6201	5784	2085	643	1442	15459	1.07354	0	15	15	0.0582185	0.787853	900	11	0	6	0	178	460.7	15.4	85.8	19197	16387	2138	133	12	286
2004	712	west kazakhstan	Terekti	12226	6359	5867	26326	13450	12876	4845	1589	3256	16036	1.11361	0	57	57	0.632764	3.57498	10147	44	0	6	0	177	626.1	12.9	52.6	42767	33549	5711	2091	82	409
2004	713	west kazakhstan	Shyngyrlau	5792	2907	2885	11878	6071	5807	2141	707	1434	12870	0.89375	0	17	17	0.100311	1.05856	1291	12	0	16	0	123	530.9	22.5	91.2	19495	16481	1423	774	25	634
2004	801	karaganda	Karagandy	92060	47015	45045	282207	133783	148424	62017	18013	44004	902	0.0626389	10	61	51	39.061	16.116	35233	52	60	26	41	168.1	428.7	89.2	125.8	429027	123696	219553	24304	15422	14488
2004	802	karaganda	Balkhash	18460	9478	8982	47138	23157	23981	8505	2294	6211	1778	0.123472	0	60	60	4.13498	10.4611	7352	53	0	30	0	186.7	703.7	29.5	68.5	73922	40106	26156	1818	1493	1176
2004	803	karaganda	Zhezkazgan	23109	11667	11442	62792	31081	31711	9468	2804	6664	101	0.00701389	25	61	36	50.3762	9.65735	5088	30	60	25	53	170.2	413.9	21.9	54.1	95166	53970	28672	4411	1557	1302
2004	804	karaganda	Karazhal	6430	3315	3115	11956	5921	6035	1618	509	1109	39	0.00270833	12	33	21	22.7179	5.87017	886	20	24	12	23	236.2	653.3	15.5	54.5	19988	13878	4329	556	199	202
2004	805	karaganda	Saran	8930	4487	4443	34326	16987	17339	8035	2505	5530	293	0.0203472	9	56	47	23.1229	11.9295	6775	46	10	41	20	168.4	515.8	19	40.2	47461	6120	28698	3081	2692	2555
2004	806	karaganda	Satbaev	19662	9913	9749	43972	21504	22468	6735	1943	4792	24	0.00166667	29	58	29	50.4583	7.01177	1211	14	57	29	52	220.2	720.2	15.6	42.6	70351	39369	18248	4707	1331	2043
2004	807	karaganda	Temirtau	33074	17021	16053	112211	54258	57953	25860	7670	18190	544	0.0377778	9	61	52	32.7978	18.0737	17842	53	60	9	29	170.1	607.2	28	66.3	169335	24152	112902	10949	5210	4593
2004	808	karaganda	Shahtinsk	11417	5784	5633	38096	19186	18910	9593	3137	6456	422	0.0293056	8	42	34	21.6635	9.77256	9142	35	10	42	21	122	327.1	23.9	60.9	58931	6558	36568	4545	2603	3273
2004	809	karaganda	Abai	13109	6784	6325	36138	18216	17922	8327	2629	5698	11752	0.816111	0	52	52	2.18431	6.0509	25670	48	0	6	0	208.8	689.5	23.3	66.5	57003	14699	27584	4620	2136	2984
2004	810	karaganda	Aktogai	6974	3597	3377	11682	6173	5509	2076	631	1445	99265	6.8934	0	53	53	0.0589936	0.957088	5856	32	0	7	0	190.5	481	13.4	50.7	20893	19507	1030	57	96	1
2004	811	karaganda	Bukhar Zhyrau	16080	8224	7856	40226	20578	19648	6880	2209	4671	25994	1.80514	0	55	55	2.11868	5.20113	55073	50	0	45	0	182	637.7	10.3	29.3	63224	34676	17808	2919	2860	1015
2004	812	karaganda	Zhanaarka	9866	4904	4962	17146	9069	8077	2581	802	1779	108441	7.53062	0	35	35	0.104711	1.23185	11355	31	0	32	0	225.6	495	15.5	47.1	29699	27025	1601	359	271	57
2004	813	karaganda	Karkaraly	15242	7847	7395	27439	14497	12942	3936	1268	2668	63542	4.41264	0	31	31	0.088713	1.08511	5637	25	0	30	0	136.2	336.2	13.6	47	47026	44953	1166	231	192	113
2004	814	karaganda	Nura	10073	5190	4883	19721	10251	9470	3132	984	2148	84574	5.87319	0	39	39	0.0938705	1.21992	7939	34	0	37	0	131.9	460.1	13.8	51.8	32609	22027	4982	2247	1359	515
2004	815	karaganda	Osakarov	10528	5347	5181	24033	12162	11871	4691	1493	3198	20398	1.41653	0	32	32	0.508922	2.44741	10381	27	0	6	0	149.1	390.8	15.2	52.7	38897	8320	19738	2696	3293	1035
2004	816	karaganda	Ulytau	5522	2858	2664	9213	4955	4258	1601	626	975	201025	13.9601	0	52	52	0.150364	1.74974	30227	47	0	6	0	212.1	466.3	15.7	44.2	16530	15818	456	74	40	32
2004	817	karaganda	Shet	15334	7822	7512	29533	15434	14099	4140	1213	2927	115754	8.03847	0	39	39	0.101128	1.24919	11706	33	0	36	0	203.3	487.8	15	61	49216	42856	3572	559	475	453
2004	819	karaganda	Priozer	3490	1805	1685	8014	3850	4164	432	98	334	91	0.00631944	0	24	24	11.3846	5.11788	1036	19	11	17	11	85.5	104.2	12	37.8	11649	4718	5321	714	77	145
2004	901	kyzylorda	Kyzylorda	62551	32064	30487	121149	58649	62500	12979	4129	8850	3669	0.254792	0	61	61	3.07931	9.06877	11298	56	0	44	0	309.1	963.3	58.9	146.3	196172	174415	10573	488	73	1589
2004	902	kyzylorda	Aral	25382	12963	12419	39090	20206	18884	5322	1875	3447	92874	6.44958	0	39	39	0.0533196	0.95374	4952	33	0	27	0	316.5	841.1	24.3	84	69395	69364	15	0	1	6
2004	903	kyzylorda	Zhalagash	13900	7056	6844	24436	12548	11888	2330	838	1492	31858	2.21236	0	20	20	0.033461	0.638215	1066	15	0	18	0	206	546.2	19.4	91.2	40398	40042	70	14	1	0
2004	904	kyzylorda	Zhanakhorgan	26845	13627	13218	39037	20534	18503	3816	1416	2400	26168	1.81722	0	25	25	0.111854	1.11864	2927	22	0	23	0	190.2	638.1	13.3	72.1	69567	68996	224	13	5	57
2004	905	kyzylorda	Kazaly	25762	13259	12503	40258	20784	19474	4783	1639	3144	61871	4.2966	0	37	37	0.0786798	1.09877	4868	32	0	22	0	201.4	538.2	21.1	88.3	70681	69965	490	8	36	69
2004	906	kyzylorda	Karmakhshy	16214	8267	7947	27815	14585	13230	3406	1206	2200	51857	3.60118	0	60	60	0.298282	2.43877	15468	55	0	6	0	290.3	536.3	20.8	81.7	46857	45081	293	15	5	68
2004	907	kyzylorda	Syrdariya	13572	6912	6660	23272	12224	11048	2559	939	1620	33972	2.35917	0	16	16	0.046244	0.663295	1571	12	0	5	0	250.6	616.3	21.8	106.9	39211	38643	298	11	9	24
2004	908	kyzylorda	Shieli	27924	14073	13851	42314	22148	20166	4712	1666	3046	49281	3.42229	0	28	28	0.0710416	0.937337	3501	24	0	6	0	171.5	447.5	17	69.4	75210	71924	1697	69	65	134
2004	1001	kostanay	Kostanai	40105	20419	19686	138256	65127	73129	30186	9067	21119	448	0.0311111	0	61	61	35.1875	18.888	15764	55	60	33	35	187.2	508.2	52	134.2	204243	47423	110875	22153	5893	4465
2004	1002	kostanay	Arkalyk	13936	7022	6914	26550	12290	14260	3644	1083	2561	19877	1.38035	0	54	54	0.509181	3.39658	10121	47	0	35	0	308.2	833.8	26.5	92.7	41258	28697	6868	1803	278	998
2004	1003	kostanay	Lisakovsk	7789	3976	3813	25505	12528	12977	6943	2208	4735	285	0.0197917	0	50	50	20.4596	13.1096	5831	45	10	8	17	125.3	401.3	19.3	51.9	39369	8474	19571	6477	2278	580
2004	1004	kostanay	Rudnyi	21174	10875	10299	75903	37685	38218	21860	6540	15320	415	0.0288194	10	61	51	41.4554	14.5562	17204	52	60	32	43	133.7	377.3	25.1	65.5	116630	14004	76131	13176	3415	3442
2004	1005	kostanay	Altynsarin	4389	2224	2165	10715	5588	5127	2099	711	1388	9910	0.688194	0	11	11	0.259637	1.50005	2573	7	0	6	0	302.3	669.5	9.5	47.4	17176	5777	6102	2816	1146	206
2004	1006	kostanay	Amangeldi	7306	3790	3516	11683	6160	5523	1624	595	1029	48605	3.37535	0	13	13	0.00966979	0.312002	470	8	0	13	0	165	513.6	11.3	68.1	20442	19788	327	82	15	60
2004	1007	kostanay	Auliekol	13285	6834	6451	31258	15811	15447	6655	2131	4524	20217	1.40396	0	41	41	0.490676	2.73559	9920	33	0	31	0	116.2	475	13.6	47.5	51157	25706	13880	5548	2125	981
2004	1008	kostanay	Denisov	5950	3133	2817	15684	8111	7573	3423	1100	2323	12892	0.895278	0	26	26	0.670493	2.76514	8644	21	0	25	0	40.6	148	8.9	48	25008	7632	8420	4637	1781	463
2004	1009	kostanay	Zhangeldin	6808	3462	3346	10229	5313	4916	1285	460	825	66100	4.59028	0	13	13	0.00871407	0.299293	576	8	0	8	0	353	805.1	6.6	59.6	18383	18121	108	13	8	62
2004	1010	kostanay	Zhetikhara	11278	5763	5515	33252	16123	17129	7576	2305	5271	13818	0.959583	0	56	56	0.972934	4.96915	13444	51	0	33	0	153.9	490.1	11.3	34.5	51415	18796	20062	6262	1890	1317
2004	1011	kostanay	Kamysty	5207	2617	2590	11834	6109	5725	1846	607	1239	23050	1.60069	0	20	20	0.111063	1.12011	2560	16	0	6	0	108.8	357.4	13.1	52.7	18748	9471	3867	3137	565	200
2004	1012	kostanay	Karabalyk	8642	4447	4195	24681	12730	11951	6192	1980	4212	13955	0.969097	0	34	34	1.1765	3.54594	16418	28	0	30	0	97.4	258.9	7.2	39.7	39400	11611	15460	6312	2366	921
2004	1013	kostanay	Karasu	8644	4467	4177	20259	10524	9735	3961	1268	2693	23636	1.64139	0	23	23	0.319555	1.8989	7553	19	0	20	0	111.4	306	9.9	45.2	32683	10599	11605	4675	1461	618
2004	1014	kostanay	Kostanai	15385	7889	7496	42208	21538	20670	8814	2889	5925	14658	1.01792	0	57	57	2.62321	6.14348	38451	52	0	7	0	172.9	560.2	8.8	30.3	65516	18389	28729	8165	4429	1043
2004	1015	kostanay	Mendikara	8647	4365	4282	22255	11564	10691	5133	1718	3415	13696	0.951111	0	24	24	0.395955	2.09889	5423	19	0	22	0	119.7	399.5	6.4	45.4	36543	15010	14585	3092	1495	448
2004	1016	kostanay	Nauryzym	4669	2399	2270	9455	4866	4589	1263	399	864	28626	1.98792	0	15	15	0.0498498	0.70227	1427	10	0	15	0	186.1	538.8	10	46.5	15219	10505	2026	1119	255	264
2004	1017	kostanay	Sarykol	6971	3561	3410	17777	9210	8567	3398	1095	2303	12360	0.858333	0	28	28	0.636731	2.71653	7870	24	0	6	0	175.4	402.5	7.5	38.7	28320	10278	9057	6021	756	236
2004	1018	kostanay	Taran	7274	3699	3575	19213	9810	9403	4342	1374	2968	14335	0.995486	0	54	54	2.22832	5.77315	31943	49	0	49	0	189.1	588.6	10.5	40.5	30069	7150	11602	5414	3186	492
2004	1019	kostanay	Uzynkol	7032	3634	3398	17899	9220	8679	3907	1291	2616	14155	0.982986	0	24	24	0.276016	1.78748	3907	19	0	8	0	150	382.6	8.4	47.4	29013	11880	11949	2969	603	274
2004	1020	kostanay	Fedorov	7738	3876	3862	20288	10490	9798	4551	1462	3089	13707	0.951875	0	41	41	0.951412	3.53153	13041	35	0	28	0	127.5	362.3	13.1	52.5	32843	5439	11311	9607	2957	631
2004	1101	mangystau	Aktau	50268	25639	24629	115800	57613	58187	10757	2999	7758	489	0.0339583	0	61	61	21.501	22.0817	10514	55	0	22	11	217	635.3	47.3	112.1	174357	117379	38559	3525	418	1937
2004	1102	mangystau	Zhanaozen	28161	14474	13687	43903	21807	22096	2984	981	2003	679	0.0471528	0	60	60	10.2077	15.2574	6931	49	0	20	0	212.8	575.5	24.4	53.3	75156	72765	1318	87	17	178
2004	1103	mangystau	Beineu	13197	6623	6574	18556	9435	9121	1575	550	1025	56974	3.95653	0	41	41	0.0788605	1.13663	4493	33	0	7	0	207.3	607.7	17.1	52.3	32309	32147	55	3	1	10
2004	1104	mangystau	Karakhiyan	9013	4646	4367	14112	7328	6784	1598	581	1017	98811	6.86187	0	21	21	0.0632622	0.839376	6251	18	0	21	0	197.6	560.5	16.9	62.9	24183	24079	0	1	0	30
2004	1105	mangystau	Mangystau	11044	5594	5450	15893	8475	7418	1852	680	1172	74073	5.14396	0	23	23	0.0278644	0.568508	2064	16	0	16	0	153.3	547	15.6	66.3	28462	28457	0	0	0	0
2004	1106	mangystau	Tupkaragan	5346	2771	2575	8785	4530	4255	1075	362	713	10726	0.744861	0	59	59	0.422525	3.00976	4532	39	0	6	0	203.9	538.9	19.4	105.1	15201	14924	168	13	0	43
2004	1201	pavlodar	Pavlodar	61689	31288	30401	207701	98891	108810	41715	12243	29472	1062	0.07375	0	61	61	30.6168	20.3241	32515	55	60	40	21	235.4	690.8	22.5	119.6	304473	96165	155090	23811	9191	7530
2004	1202	pavlodar	Aksu	15226	7690	7536	43754	21909	21845	8471	2613	5858	15199	1.05549	0	59	59	2.40134	6.79451	36498	55	0	45	0	211.4	773.8	20.7	74.6	67040	27323	28423	4321	2493	1412
2004	1203	pavlodar	Ekibastuz	34267	17539	16728	95045	45831	49214	13282	3958	9324	36166	2.51153	0	61	61	2.08956	7.81875	75571	58	0	7	0	135.7	577.1	24.8	75	140892	64665	54191	7934	3289	4070
2004	1204	pavlodar	Aktogai	5669	2910	2759	11116	5699	5417	2078	709	1369	17976	1.24833	0	19	19	0.165554	1.30371	2976	14	0	17	0	144.4	760.9	12	45.6	18910	13807	2613	1115	437	195
2004	1205	pavlodar	Bayanauyl	9346	4800	4546	18526	9560	8966	2786	966	1820	34364	2.38639	0	51	51	0.406239	2.68813	13960	45	0	38	0	163.4	663.4	14.5	48.2	31050	26942	2805	335	400	254
2004	1206	pavlodar	Zhelezin	5563	2865	2698	14319	7467	6852	3159	1045	2114	15257	1.05951	0	24	24	0.322803	1.82561	4925	19	0	24	0	185	669.6	14.7	47.3	22995	9942	9739	1136	1253	273
2004	1207	pavlodar	Ertis	7603	3918	3685	17955	9301	8654	3409	1117	2292	20397	1.41646	0	33	33	0.552875	2.50596	11277	28	0	21	0	126.8	491.1	10.3	43.1	28739	16346	6864	2445	1718	275
2004	1208	pavlodar	Kashyr	6864	3499	3365	16215	8287	7928	3684	1193	2491	13060	0.906944	0	26	26	0.513859	2.36035	6711	21	0	23	0	187	658.9	11.2	49.5	26573	10648	11381	1869	1583	216
2004	1209	pavlodar	Lebyazh'e	4963	2582	2381	10797	5674	5123	1819	605	1214	14882	1.03347	0	15	15	0.15885	1.2302	2364	10	0	14	0	320	866.3	16.3	42.9	17680	14007	2170	357	297	228
2004	1210	pavlodar	Mai	4108	2101	2007	8883	4751	4132	1466	483	983	32860	2.28194	0	18	18	0.0758673	0.886427	2493	13	0	14	0	244.8	800	20.7	51.6	14552	12366	1089	252	219	250
2004	1211	pavlodar	Pavlodar	7148	3654	3494	19132	9889	9243	3785	1267	2518	11155	0.774653	0	61	61	2.16593	5.9185	24161	55	0	6	0	268.5	942.6	11.1	23.5	29940	12723	11010	2585	1891	433
2004	1212	pavlodar	Uspen	4186	2125	2061	10758	5578	5180	2212	712	1500	10293	0.714792	0	24	24	0.620033	2.56899	6382	20	0	6	0	139.4	515.3	14.7	39.1	16776	5272	4862	3581	1962	158
2004	1213	pavlodar	Sharbakty	6576	3318	3258	15796	8057	7739	3310	1089	2221	12813	0.889792	0	38	38	0.632327	2.85059	8102	32	0	20	0	98.8	608	14.8	31.5	25618	9696	9212	3634	1857	361
2004	1301	north kazakhstan	Petropavl	34973	17778	17195	126588	60046	66542	31431	8990	22441	386	0.0268056	10	61	51	40.5311	17.1472	15645	52	60	10	43	269.2	658.2	18.4	47.5	193184	32598	137386	6434	2963	7741
2004	1302	north kazakhstan	Aiyrtau	12878	6593	6285	31999	16616	15383	7437	2441	4996	18537	1.28729	0	30	30	0.420348	2.1837	7792	25	0	6	0	131	358.4	12.3	57.3	52307	18781	23924	3184	2697	884
2004	1303	north kazakhstan	Akzhar	6916	3512	3404	14286	7549	6737	2304	802	1502	16134	1.12042	0	17	17	0.186748	1.35692	3013	14	0	6	0	181	396.5	14	70.2	23488	17148	3446	1144	462	332
2004	1304	north kazakhstan	Magzhan Zhumabaev	11056	5715	5341	28753	14892	13861	6660	2097	4563	15241	1.0584	0	34	34	0.733351	2.8724	11177	29	0	27	0	179.3	520.5	10	48.7	46434	13177	25510	2728	2671	638
2004	1305	north kazakhstan	Esil	8609	4448	4161	22248	11643	10605	5064	1716	3348	9742	0.676528	0	25	25	0.700677	2.69829	6826	20	0	25	0	173.7	476.2	9.8	57.9	35802	14758	17801	1174	1004	236
2004	1306	north kazakhstan	Zhambyl	9073	4624	4449	21170	11136	10034	4505	1498	3007	15028	1.04361	0	18	18	0.306295	1.75228	4603	14	0	6	0	153.2	306.4	9	62.4	34674	16017	13122	3001	1182	447
2004	1307	north kazakhstan	Kyzylzhar	10826	5576	5250	31753	16344	15409	7471	2441	5030	12351	0.857708	0	50	50	2.02356	4.83286	24993	39	0	8	0	182.4	440.6	8.6	41.4	48953	9879	32404	1713	2073	896
2004	1308	north kazakhstan	Mamlyut	6385	3317	3068	16984	8882	8102	3999	1267	2732	8346	0.579583	0	42	42	0.90127	3.6123	7522	37	0	7	0	186.1	434.3	10.7	54.1	27604	6804	16254	885	1091	1672
2004	1309	north kazakhstan	Shal akyn	7281	3773	3508	17594	9241	8353	4412	1489	2923	9336	0.648333	0	29	29	0.470651	2.35259	4394	25	0	28	0	158.1	453.6	7.6	56.1	29354	13172	11992	1793	1334	210
2004	1310	north kazakhstan	Akkaiyn	6816	3503	3313	18334	9453	8881	4016	1310	2706	9180	0.6375	0	31	31	0.881917	3.20644	8096	28	0	30	0	117.2	472.5	10.1	55.7	29197	10185	11973	3039	2073	423
2004	1311	north kazakhstan	Taiynsha	15823	8121	7702	37375	19442	17933	7566	2348	5218	21851	1.51743	0	41	41	0.621207	2.84708	13574	35	0	35	0	108.2	401	10.9	56.1	60384	15336	13117	7874	6485	397
2004	1312	north kazakhstan	Timiryazev	4781	2480	2301	11300	5827	5473	1976	649	1327	9256	0.642778	0	21	21	0.40806	2.09662	3777	16	0	20	0	157.3	382	13.1	55.7	18196	6867	7513	1474	487	379
2004	1313	north kazakhstan	Ualihanov	7278	3684	3594	14805	7780	7025	2136	727	1409	25059	1.74021	0	25	25	0.0849595	1.10421	2129	21	0	6	0	150.6	527.2	11.7	55.2	23978	20632	1641	559	287	383
2004	1314	north kazakhstan	Gabyt Musirepov atyn.	12922	6609	6313	31822	16481	15341	6377	2055	4322	23186	1.61014	0	43	43	0.663633	2.89912	15387	38	0	32	0	108.3	291.3	8.7	50.8	50942	16546	20599	6711	2355	812
2004	1401	turkistan	Shymkent	145857	74847	71010	315864	151307	164557	42625	13061	29564	1846	0.128194	0	61	61	12.9686	16.608	23940	57	0	6	10	102.5	262.4	32.1	60.2	513110	279436	110929	6772	1610	12021
2004	1403	turkistan	Kentau	25751	13163	12588	49475	24210	25265	7210	2621	4589	12407	0.861597	0	31	31	0.608286	2.5765	7547	26	0	28	0	109.3	399.3	23.3	63	80514	51892	5310	280	60	1797
2004	1404	turkistan	Turkistan	70190	35991	34199	101773	51316	50457	10537	3735	6802	367	0.0254861	0	53	53	16.5313	14.8356	6067	48	0	40	12	126.4	265.3	23.6	63.8	181285	95835	1293	10	3	961
2004	1405	turkistan	Arys	24120	12186	11934	34587	17496	17091	3581	1226	2355	10052	0.698056	0	44	44	0.414345	2.76801	4165	38	0	23	0	114.3	496	20	77.6	62119	58516	2295	36	14	469
2004	1406	turkistan	Baidibek	19733	9971	9762	29278	15307	13971	3723	1278	2445	11332	0.786944	0	16	16	0.0623014	0.805142	706	11	0	14	0	114.5	486.7	13.2	63.2	52417	51446	101	12	2	75
2004	1407	turkistan	Kazykurt	38870	19677	19193	50858	26244	24614	5483	1904	3579	6165	0.428125	0	23	23	0.319708	1.90908	1971	20	0	6	0	93	229.1	15.9	62	94433	88890	0	0	56	241
2004	1408	turkistan	Maktaaral	105139	53797	51342	137918	69281	68637	12920	4231	8689	2813	0.195347	0	53	53	8.41877	6.42379	23682	41	8	31	8	94.8	270.8	16.8	51	254338	209834	5837	446	734	1918
2004	1409	turkistan	Ordabasy	31606	16170	15436	47482	24791	22691	5449	1878	3571	4276	0.296944	0	23	23	0.947615	3.03473	4052	18	0	6	0	124.8	332.1	15	47	83319	78390	1225	76	29	208
2004	1410	turkistan	Otyrar	20729	10567	10162	31218	16168	15050	3420	1209	2211	29880	2.075	0	19	19	0.0621821	0.788863	1858	16	0	5	0	130.4	413.4	14.2	62.4	55195	55007	52	5	0	17
2004	1411	turkistan	Sairam	89545	45485	44060	130173	66368	63805	13992	4940	9052	1765	0.122569	0	36	36	3.76261	6.56109	6641	32	0	27	0	81.4	211.7	15.8	61.4	229772	60199	6114	627	241	1206
2004	1412	turkistan	Saryagash	91053	46495	44558	125424	63772	61652	12774	4270	8504	11553	0.802292	0	53	53	2.08543	6.02214	24093	49	0	47	0	128.6	307.4	16.8	56	226728	196917	2589	279	341	2074
2004	1413	turkistan	Sozak	18845	9656	9189	27914	14508	13406	3070	1120	1950	66962	4.65014	0	24	24	0.0564947	0.763764	3783	19	0	24	0	102.4	439.1	13.1	49.3	49780	45134	1015	69	18	63
2004	1414	turkistan	Tole bi	38617	19818	18799	60974	31313	29661	8698	2979	5719	4597	0.319236	0	21	21	0.678486	2.78732	3119	17	0	6	0	73.8	226.9	17	59.9	107221	73493	8009	529	234	738
2004	1415	turkistan	Tulkibas	31465	15929	15536	51723	26063	25660	7605	2559	5046	3572	0.248056	0	22	22	1.03024	3.29455	3680	18	0	6	0	108.9	304	18.7	61.3	90027	71348	6866	886	437	355
2004	1416	turkistan	Shardara	28130	14347	13783	38801	19799	19002	3525	1287	2238	19076	1.32472	0	27	27	0.216398	1.55031	4128	23	0	5	0	158.6	479.5	17.4	60.8	69998	66668	2163	112	65	326
2004	1501	almaty city	almaty city	245834	125764	120070	800158	373741	426417	150140	43348	106792	1131	0.0785417	0	61	61	37.5181	20.6519	42433	56	60	5	41	69.9	199.4	78.6	92.6	1175208	512085	471955	19400	6947	24337
2004	1601	astana city	astana city	97612	50044	47568	355304	175669	179635	41419	13358	28061	1328	0.0922222	0	61	61	37.6785	17.4961	50037	55	58	8	39	113.7	350	57	67.5	510533	285054	157685	19423	9199	10559
2005	101	akmola	Kokshetau	31011	15898	15113	90221	42028	48193	16260	4906	11354	754	0.0523611	0	61	61	18.565	17.3677	13998	55	0	39	13	202.5	570.3	24.1	100.1	137492	63803	50653	7368	2611	4152
2005	102	akmola	Stepnogor	13604	6963	6641	39857	18818	21039	9654	2924	6730	2585	0.179514	0	53	53	4.33269	9.31553	11200	48	0	43	0	207.7	556.4	40.1	60.1	63115	17991	34826	3752	2223	1521
2005	103	akmola	Akkol	7615	3846	3769	19076	9893	9183	3680	1171	2509	17537	1.21785	0	40	40	0.368706	2.41427	6466	35	0	32	0	135	507.2	22.3	70.2	30371	11651	12043	1993	1896	711
2005	104	akmola	Arshaly	6207	3231	2976	15786	7959	7827	3279	1053	2226	11146	0.774028	0	28	28	1.02844	3.26697	11463	23	0	22	0	122.5	426.7	26.5	63.1	25272	6800	12135	2037	1774	435
2005	105	akmola	Astrahan	7839	4017	3822	17646	8970	8676	3730	1220	2510	13591	0.943819	0	21	21	0.477522	2.13903	6490	16	0	20	0	126.3	402.9	15.2	79.2	29215	12508	8671	2302	1680	514
2005	106	akmola	Atbasar	13850	7037	6813	33914	17171	16743	6858	2264	4594	20140	1.39861	0	48	48	0.630089	3.05122	12690	41	0	6	0	200.7	591.1	25.1	78.1	54622	17849	21193	6154	3362	1189
2005	107	akmola	Bulandy	9670	4846	4824	22596	11741	10855	4886	1537	3349	9965	0.692014	0	35	35	0.575113	2.8124	5731	30	0	26	0	163.9	405.8	20.2	74.1	37152	11444	17791	2074	2434	592
2005	108	akmola	Egindikol	2226	1148	1078	4631	2496	2135	914	344	570	9783	0.679375	0	22	22	0.330471	1.97662	3233	18	0	20	0	179.5	435.9	14.2	107	7771	3607	1914	951	216	146
2005	109	akmola	Enbekshilder	5200	2615	2585	12032	6357	5675	2587	861	1726	20606	1.43097	0	16	16	0.1452	1.21533	2992	11	0	13	0	195.5	476.2	19.3	72	19819	12672	4993	474	404	352
2005	110	akmola	Ereimentau	9651	4933	4718	22143	11936	10207	3673	1227	2446	32949	2.28812	0	40	40	0.235455	1.83838	7758	32	0	24	0	182.6	688.3	19.4	68	35467	20911	8417	2700	1385	584
2005	111	akmola	Esil	7862	3985	3877	19618	10209	9409	4121	1321	2800	15811	1.09799	0	42	42	0.548669	2.78652	8675	38	0	6	0	160.7	431.6	11.3	69.1	31601	8215	12272	4912	1652	993
2005	112	akmola	Zhaksy	7418	3775	3643	16027	8392	7635	2742	905	1837	18467	1.28243	0	22	22	0.241566	1.55332	4461	17	0	13	0	178.9	441.6	18.2	55	26187	12525	5427	4122	1215	438
2005	113	akmola	Zharkain	5341	2746	2595	12478	6708	5770	2077	657	1420	22287	1.54771	0	28	28	0.150087	1.39776	3345	24	0	19	0	165.2	460.6	13.5	56	19896	8654	6033	2035	417	657
2005	114	akmola	Zerendi	11886	6064	5822	27654	14446	13208	5319	1789	3530	15441	1.07229	0	22	22	1.1507	3.30302	17768	19	0	7	0	189	533.8	19.2	60.1	44859	27216	11784	1612	1881	557
2005	115	akmola	Korgalzhyn	4117	2107	2010	6906	3650	3256	1263	424	839	16845	1.16979	0	17	17	0.0631048	0.796397	1063	12	0	6	0	177.3	507.8	15.6	75.1	12286	10778	637	284	162	98
2005	116	akmola	Sandyktau	5950	3052	2898	14891	7700	7191	3679	1279	2400	11907	0.826875	0	19	19	0.555136	2.25335	6610	14	0	18	0	28.4	174.3	26.1	70.1	24520	4932	13896	1066	1694	137
2005	117	akmola	Tselinograd	11788	5935	5853	25070	12908	12162	4439	1414	3025	14136	0.981667	0	54	54	2.35647	4.79104	33311	42	0	6	0	116.6	434.7	16.2	55	41297	26589	7212	1768	1799	795
2005	118	akmola	Shortandy	7017	3499	3518	18123	9574	8549	3698	1183	2515	8687	0.603264	0	29	29	0.875676	3.02489	7607	24	0	23	0	96.9	439.6	17.1	61	28838	7599	11445	2613	2245	537
2005	119	akmola	Schuch'e	17848	9186	8662	48890	24424	24466	10667	3408	7259	11470	0.796528	0	57	57	1.32833	4.93172	15236	49	0	33	0	179.7	533.9	18.9	52.1	77405	28863	37602	3002	2606	913
2005	201	aktobe	Aktobe	67935	35262	32673	189372	89399	99973	28889	8702	20187	4324	0.300278	0	61	61	8.63784	14.2205	37350	56	0	30	0	258.6	766.2	87.1	110	286196	182348	64988	19631	2970	7211
2005	202	aktobe	Alga	10790	5500	5290	24280	12033	12247	3807	1258	2549	13405	0.930903	0	24	24	0.250578	1.677	3359	21	0	7	0	200.8	602.3	18.2	44.1	38877	29044	4416	2780	618	421
2005	203	aktobe	Aiteke bi	10680	5405	5275	19549	10068	9481	2221	807	1414	65973	4.58146	0	25	25	0.0548861	0.806976	3621	20	0	19	0	179.3	717.2	13.9	50.2	32450	30039	1279	507	59	147
2005	204	aktobe	Baiganin	8160	4184	3976	14103	7338	6765	1625	599	1026	94295	6.54826	0	18	18	0.0193117	0.454352	1821	13	0	13	0	230.1	581.6	17.2	76.6	23888	23875	0	0	1	1
2005	205	aktobe	Kargaly	4804	2446	2358	11494	5816	5678	2124	734	1390	9127	0.633819	0	26	26	0.579818	2.5311	5292	23	0	6	0	152.3	484	25.5	55.3	18422	10715	3915	2352	802	125
2005	206	aktobe	Kobda	7366	3724	3642	14732	7664	7068	2282	767	1515	24899	1.7291	0	28	28	0.0736576	1.03865	1834	24	0	7	0	164.9	494.6	19	59	24380	19583	1938	1847	385	109
2005	207	aktobe	Martuk	8155	4166	3989	18814	9659	9155	3725	1249	2476	11995	0.832986	0	22	22	0.282618	1.73717	3390	18	0	7	0	122.6	471.7	17.4	48.2	30694	16534	5651	5781	1042	777
2005	208	aktobe	Mugalzhar	18983	9777	9206	40164	20159	20005	4844	1640	3204	37030	2.57153	0	60	60	0.566325	3.07095	20971	50	0	44	0	197.5	611.3	17.9	51.4	63991	55839	4780	1736	276	415
2005	209	aktobe	Oiyl	7100	3690	3410	11647	6089	5558	1384	493	891	19087	1.32549	0	15	15	0.0351024	0.604747	670	10	0	7	0	134.3	562.2	15.5	51.4	20131	19887	173	4	2	57
2005	210	aktobe	Temir	11762	6059	5703	21844	11005	10839	2508	848	1660	18982	1.31819	0	30	30	0.252924	1.73868	4801	26	0	26	0	157.2	466.2	19.6	57.1	36114	35451	372	60	10	80
2005	211	aktobe	Hromtau	11549	5867	5682	26811	13439	13372	3780	1274	2506	23048	1.60056	0	61	61	0.886888	4.79202	20441	58	0	7	0	142.8	499.6	21.6	53.7	42140	31027	6382	2490	690	508
2005	212	aktobe	Shalkar	14912	7821	7091	27327	14007	13320	3673	1275	2398	105645	7.33646	0	46	46	0.0584315	0.960473	6173	38	0	25	0	165.4	487.5	20.5	56.5	45912	45143	488	23	17	186
2005	213	aktobe	Yrgyz	5651	2863	2788	8828	4640	4188	933	346	587	70445	4.89201	0	15	15	0.00775073	0.283599	546	8	0	15	0	194.7	584	19.5	80.5	15412	15390	22	0	0	0
2005	301	almaty	Taldykorgan	30384	15614	14770	82038	37582	44456	12857	3831	9026	639	0.044375	0	61	61	16.1205	17.8055	10301	55	0	35	10	174.1	426.7	10.3	21.4	125279	73938	38051	1249	1527	2596
2005	302	almaty	Kapshagai	13119	6731	6388	32089	15677	16412	4872	1519	3353	95	0.00659722	9	49	40	29.1368	10.6846	2768	35	31	9	30	97.2	274	19	39.1	50080	26726	18541	810	499	559
2005	303	almaty	Tekeli	5261	2696	2565	15011	7383	7628	4486	1426	3060	38	0.00263889	16	59	43	34.0789	15.9463	1295	25	18	17	29	87.6	373	21.1	54.6	24758	8213	13990	449	501	682
2005	304	almaty	Aksy	11992	6094	5898	22888	12239	10649	3484	1160	2324	22597	1.56924	0	21	21	0.0943488	1.04132	2132	17	0	13	0	184.2	467.1	17.4	74.5	38364	36128	1649	29	70	194
2005	305	almaty	Alakol	21494	11111	10383	47903	25057	22846	7344	2594	4750	60703	4.21549	0	55	55	0.175	1.75239	10623	40	0	36	0	246.7	582.2	13.3	44.8	76741	61126	13698	140	166	836
2005	306	almaty	Balkhash	9895	5022	4873	17948	9503	8445	2388	813	1575	64209	4.45896	0	20	20	0.0384058	0.618407	2466	14	0	5	0	158.9	536.3	13.9	57.9	30231	27214	2099	106	280	50
2005	307	almaty	Enbekshikazakh	57765	29140	28625	126961	64780	62181	19977	6949	13028	15053	1.04535	0	37	37	1.38351	4.13601	20826	33	0	7	0	106.9	323.1	13.1	35.7	204703	95488	33405	1329	1662	1350
2005	308	almaty	Zhambyl	30084	15232	14852	71535	36573	34962	9687	3278	6409	29574	2.05375	0	37	37	0.343985	2.20655	10173	32	0	27	0	100.5	319.9	11.1	33	111306	86356	13441	523	926	799
2005	309	almaty	Kerbulak	16369	8216	8153	30555	15888	14667	4384	1484	2900	18036	1.2525	0	39	39	0.206143	1.79937	3718	32	0	23	0	119.1	267.8	13.1	50.4	51308	42682	6428	247	125	331
2005	310	almaty	Koksu	10667	5459	5208	24787	12696	12091	3776	1286	2490	11356	0.788611	0	24	24	0.221909	1.60548	2520	18	0	13	0	132.3	471.2	14	44.3	39230	30009	5729	126	369	388
2005	311	almaty	Karatal	14158	7168	6990	30926	15599	15327	5031	1628	3403	38140	2.64861	0	45	45	0.103304	1.43314	3940	35	0	7	0	160.3	456.3	12.8	36.5	50115	29542	11559	244	412	350
2005	312	almaty	Karasai	41251	21162	20089	102347	51451	50896	15593	5169	10424	3279	0.227708	0	57	57	7.08234	10.0153	23223	49	0	51	0	91.5	282.1	14	26.4	159191	87094	39202	1453	1738	1921
2005	313	almaty	Panfilov	37565	19192	18373	70358	35527	34831	8300	2974	5326	18116	1.25806	0	46	46	0.411846	2.68668	7461	41	0	6	0	64.4	222.1	13.3	40.2	116223	73268	5212	111	66	568
2005	314	almaty	Raiymbek	27264	13802	13462	47144	25058	22086	6770	2504	4266	22668	1.57417	0	20	20	0.0866861	0.974907	1965	16	0	18	0	65.6	173	13	43.4	81178	80072	261	8	8	41
2005	315	almaty	Sarkant	12545	6496	6049	26279	13586	12693	4944	1658	3286	17996	1.24972	0	24	24	0.134808	1.25621	2426	20	0	13	0	110.6	571.2	16.6	68.6	43768	33716	8774	73	257	486
2005	316	almaty	Talgar	34386	17675	16711	92692	47029	45663	13512	4311	9201	9302	0.645972	0	59	59	2.64502	7.23044	24604	51	0	48	0	94.2	358	12.4	27.2	140590	70474	37094	1368	1214	1273
2005	317	almaty	Eskeldi	13135	6753	6382	30310	15670	14640	5525	1831	3694	6710	0.465972	0	56	56	1.67198	4.98276	11219	47	0	29	0	78.2	382.5	13.2	40.1	48970	32408	12791	301	1003	944
2005	318	almaty	Uigyr	20300	10268	10032	38225	19709	18516	5253	1954	3299	13850	0.961806	0	31	31	0.194657	1.65224	2696	25	0	23	0	97.3	242.1	11.8	31.6	63778	26330	1240	34	15	55
2005	319	almaty	Ile	33937	17271	16666	87659	43977	43682	12342	3862	8480	13519	0.938819	0	60	60	1.7002	5.99357	22985	55	0	58	0	98.2	276.8	12.6	24.8	133938	69810	43008	1942	2110	1377
2005	401	atyrau	Atyrau	56894	29037	27857	124727	60219	64508	16851	4866	11985	6313	0.438403	0	61	61	4.22873	11.2005	26696	57	0	47	0	257.5	754.8	20.7	96.5	198472	160381	29257	1065	497	2047
2005	402	atyrau	Zhylyoi	23237	11854	11383	38652	19288	19364	3794	1218	2576	40261	2.7959	0	53	53	0.292864	2.54419	11791	49	0	6	0	143.8	316.6	15.5	46.2	65683	64295	774	66	4	242
2005	403	atyrau	Inder	9622	5036	4586	17718	9260	8458	2701	913	1788	19691	1.36743	0	18	18	0.123153	1.09959	2425	13	0	5	0	172.5	553.8	20.6	71.4	30041	28859	1004	36	8	49
2005	404	atyrau	Isatai	8015	4163	3852	13839	7183	6656	1786	641	1145	21176	1.47056	0	58	58	0.472516	3.0267	10006	48	0	31	0	163.1	570	19.9	67.8	23640	23589	25	5	1	4
2005	405	atyrau	Kurmangazy	18096	9262	8834	35223	18156	17067	4899	1569	3330	35745	2.48229	0	20	20	0.100937	1.02193	3608	16	0	20	0	162.4	586	13.8	47.4	58218	56268	1731	27	14	70
2005	406	atyrau	Kyzylkoga	11274	5824	5450	18582	9770	8812	2157	734	1423	40294	2.79819	0	29	29	0.129151	1.24008	5204	25	0	20	0	131.9	581.7	16.5	56.7	32013	31954	41	2	0	4
2005	407	atyrau	Makat	9319	4758	4561	15746	7944	7802	1766	536	1230	7207	0.500486	0	41	41	0.865825	3.93885	6240	36	0	33	0	172.8	652.5	15.9	68.7	26831	26145	449	40	20	71
2005	408	atyrau	Mahambet	9125	4650	4475	17008	8731	8277	2435	806	1629	15787	1.09632	0	48	48	0.514917	2.5944	8129	33	0	5	0	142.7	432.2	17.3	49.6	28568	28281	201	15	4	15
2005	501	east kazakhstan	Oskemen	50009	25395	24614	203628	96439	107189	48607	14745	33862	520	0.0361111	10	61	51	45.2923	15.566	23552	51	61	11	51	128.8	414.5	32.8	72.3	302244	69988	215336	3997	3934	3358
2005	504	east kazakhstan	Kurchatov	2279	1182	1097	6799	3442	3357	862	236	626	249	0.0172917	0	28	28	8.97992	7.94785	2236	23	0	28	10	130.7	331.7	30.2	78.4	9940	3299	5885	227	127	158
2005	505	east kazakhstan	Leninogorsk	10875	5513	5362	39815	19607	20208	10692	3050	7642	6259	0.434653	0	61	61	1.79166	7.29814	11214	57	0	35	0	101.3	421.6	26	67.8	61382	4896	53375	704	656	648
2005	506	east kazakhstan	Semei	64158	32410	31748	201837	94320	107517	35989	10638	25351	56704	3.93778	0	61	61	0.869357	4.82593	49296	58	0	7	0	232	599.2	41	67.8	301984	176692	102720	2931	3242	11872
2005	507	east kazakhstan	Abai	5230	2561	2669	9535	5140	4395	1579	556	1023	34494	2.39542	0	37	37	0.0789413	1.14841	2723	32	0	6	0	195.7	519.9	23.2	42.8	16344	16101	137	2	20	14
2005	508	east kazakhstan	Ayagoz	23504	11949	11555	46705	23985	22720	6396	2102	4294	81005	5.62535	0	53	53	0.110104	1.61736	8919	50	0	7	0	170.7	543.3	22.3	62.4	76605	71673	3312	121	213	599
2005	509	east kazakhstan	Beskaragai	6297	3116	3181	15152	7959	7193	3736	1241	2495	18078	1.25542	0	41	41	0.389977	2.35485	7050	37	0	6	0	234.6	560.6	13.1	45.3	25185	16296	6825	291	814	638
2005	510	east kazakhstan	Boroduliha	9290	4796	4494	28334	15047	13287	5629	1858	3771	11092	0.770278	0	37	37	0.989903	3.59738	10980	33	0	35	0	132.4	348.4	18.6	48.8	43253	11914	24074	654	4726	854
2005	511	east kazakhstan	Glubokoe	11502	5943	5559	42280	21703	20577	12125	3974	8151	13438	0.933194	0	60	60	1.94002	5.56425	26070	51	0	6	0	139.7	388.8	12.9	41.5	65907	12437	49548	815	1500	585
2005	512	east kazakhstan	Zharma	14475	7438	7037	31503	16327	15176	5439	1826	3613	39440	2.73889	0	35	35	0.254488	1.87837	10037	32	0	30	0	161.6	447.9	16.6	49.7	51417	45592	4277	328	428	292
2005	513	east kazakhstan	Zaisan	11573	5891	5682	22734	11777	10957	3765	1342	2423	17493	1.21479	0	36	36	0.236209	1.93308	4132	32	0	7	0	91.9	333.3	20.5	55.4	38072	35571	1866	14	20	432
2005	514	east kazakhstan	Zyryan	15954	8116	7838	54431	27198	27233	16227	5159	11068	20351	1.41326	0	57	57	0.925851	4.2355	18842	54	0	44	0	127.2	401.2	21.4	86.6	86612	13491	68936	904	1199	1159
2005	515	east kazakhstan	Kokpekty	10139	5252	4887	25206	13327	11879	4961	1646	3315	26047	1.80882	0	23	23	0.239644	1.57791	6242	20	0	7	0	124.2	422.4	13.9	55.4	40306	29873	8365	100	776	810
2005	516	east kazakhstan	Korshim	11180	5721	5459	24667	13020	11647	4310	1471	2839	40655	2.82326	0	37	37	0.0840241	1.16144	3416	32	0	7	0	69.6	164	18.6	61.9	40157	36172	3602	33	89	120
2005	517	east kazakhstan	Katonkaragai	10845	5642	5203	25359	13327	12032	4772	1617	3155	23682	1.64458	0	21	21	0.131408	1.17968	3112	17	0	6	0	58.7	185.8	16.6	61.6	40976	32423	7815	47	260	314
2005	518	east kazakhstan	Tarbagatai	18708	9726	8982	37490	20129	17361	4987	1735	3252	40347	2.80187	0	27	27	0.101668	1.11694	4102	22	0	27	0	137.3	398.7	16	50	61185	60246	719	11	92	54
2005	519	east kazakhstan	Ulan	9286	4760	4526	26752	13774	12978	6063	2078	3985	18102	1.25708	0	48	48	0.80516	3.34802	14575	41	0	34	0	126	352	10.5	38.1	42101	27582	12860	433	476	213
2005	520	east kazakhstan	Urzhar	24817	12798	12019	53485	28072	25413	8419	2908	5511	42952	2.98278	0	36	36	0.211818	1.62775	9098	30	0	30	0	148.8	432.5	14.3	41.8	86721	77333	7720	115	513	251
2005	521	east kazakhstan	Shemonaiha	9920	5141	4779	32764	16701	16063	9022	2858	6164	6721	0.466736	0	48	48	2.77384	6.44582	18643	44	0	41	0	122.3	316.5	19.8	60.4	51706	5081	42690	654	2081	291
2005	601	jambyl	Taraz	85137	43507	41630	214877	98978	115899	32190	9984	22206	239	0.0165972	18	61	43	51.0377	11.2534	12198	41	61	18	57	160.78	416	50.4	123.3	332204	187251	88594	976	2913	6726
2005	602	jambyl	Baizak	24331	12451	11880	45184	23252	21932	5123	1821	3302	10409	0.722847	0	56	56	0.658469	3.14874	6854	34	0	26	0	126.48	553.6	9.9	41.5	74638	60639	2827	239	254	414
2005	603	jambyl	Zhambyl	24686	12595	12091	44576	23124	21452	5295	1860	3435	5001	0.347292	0	59	59	3.70826	7.94776	18545	54	0	48	0	175.53	475.9	10.4	37.1	74557	52350	3980	441	374	1066
2005	604	jambyl	Zhualy	18502	9471	9031	27925	14704	13221	4045	1385	2660	5476	0.380278	0	39	39	0.792549	3.35261	4340	33	0	17	0	76.92	271.3	14.1	64.2	50472	43456	4341	517	263	120
2005	605	jambyl	Kordai	36603	18589	18014	62320	31404	30916	9206	2957	6249	14103	0.979375	0	51	51	0.937531	3.6841	13222	43	0	34	0	87.72	266.3	12.8	41.6	108129	53648	17532	938	979	375
2005	606	jambyl	Turar Ryskulov	20557	10482	10075	35499	18659	16840	4436	1468	2968	15250	1.05903	0	33	33	0.503607	2.65071	7680	30	0	7	0	157.81	520.7	14.4	54.4	60492	54466	3456	359	243	435
2005	607	jambyl	Merke	23239	11759	11480	41717	21207	20510	6270	2038	4232	10896	0.756667	0	32	32	0.512023	2.85636	5579	28	0	26	0	146.85	484.6	14.2	48.7	71226	48509	7279	781	498	395
2005	608	jambyl	Moiynkum	10439	5343	5096	19282	10406	8876	2553	850	1703	82131	5.70354	0	46	46	0.0520023	0.83153	4271	29	0	20	0	118.75	462.7	12.8	71.9	32274	28216	2934	203	79	85
2005	609	jambyl	Sarysu	14890	7566	7324	26347	13629	12718	2959	1017	1942	51820	3.59861	0	26	26	0.0790042	1.00653	4094	22	0	25	0	149.22	509	12.8	80.5	44196	39804	2656	281	91	221
2005	610	jambyl	Talas	15678	7955	7723	31049	16187	14862	4320	1374	2946	19460	1.35139	0	59	59	0.362076	2.86144	7046	50	0	32	0	143.14	351	16	68.2	51047	42953	4302	300	294	282
2005	611	jambyl	Shu	28689	14448	14241	56077	28331	27746	8088	2644	5444	19198	1.33319	0	56	56	0.516825	3.45483	9922	50	0	23	0	227.13	687.1	13.2	56.5	92854	63631	12649	787	888	896
2005	701	west kazakhstan	Oral	45319	23043	22276	151022	70934	80088	31064	9486	21578	451	0.0313194	0	61	61	32.847	20.871	14814	56	10	27	31	195.5	663.5	49.8	117.9	227405	106600	102166	6578	897	5202
2005	702	west kazakhstan	Akzhaiyk	14305	7361	6944	27249	14410	12839	3981	1314	2667	45428	3.15472	0	20	20	0.0413401	0.663226	1878	16	0	5	0	130.7	492.3	14.7	53.1	45535	43203	1935	79	5	137
2005	703	west kazakhstan	Borli	13768	7071	6697	36099	19227	16872	5244	1762	3482	6419	0.445764	0	30	30	0.162486	1.24712	1043	10	0	23	0	110.9	484.5	17.2	43.7	55111	34169	11805	4874	241	1041
2005	704	west kazakhstan	Zhanakala	8230	4133	4097	13696	7189	6507	1729	544	1185	37813	2.6259	0	15	15	0.029355	0.524123	1110	11	0	7	0	177.9	514.7	15.6	63.7	23655	23106	107	25	3	313
2005	705	west kazakhstan	Zhanibek	5548	2859	2689	11254	5935	5319	1654	455	1199	15141	1.05146	0	14	14	0.054752	0.714129	829	9	0	14	0	184.7	619.5	15.8	79.9	18456	17748	543	24	3	29
2005	706	west kazakhstan	Zelenov	11975	5997	5978	33384	17026	16358	8324	2853	5471	13667	0.949097	0	60	60	1.08597	4.14012	14842	52	0	24	0	123.1	543.7	14	50.3	53683	24596	23741	1996	311	984
2005	707	west kazakhstan	Kaztalovka	12148	6276	5872	21172	11200	9972	3093	966	2127	35192	2.44389	0	15	15	0.0570584	0.734571	2008	9	0	14	0	189	637.3	15.7	69.1	36413	35814	306	24	5	198
2005	708	west kazakhstan	Karatobe	6701	3464	3237	11645	6217	5428	1388	470	918	17340	1.20417	0	18	18	0.0812572	0.900164	1409	13	0	18	0	208.1	644.6	16.2	67.5	19734	19606	99	5	1	13
2005	709	west kazakhstan	Bokeiordasy	5852	2960	2892	11076	5906	5170	1444	429	1015	34354	2.38569	0	12	12	0.0225883	0.441306	776	7	0	12	0	179.3	673.9	18.5	74.5	18372	18351	0	0	0	19
2005	710	west kazakhstan	Syrym	8481	4359	4122	15833	8220	7613	2224	735	1489	22059	1.53187	0	19	19	0.0661861	0.859434	1460	15	0	13	0	194.7	611.3	11.4	70	26538	26222	231	26	29	0
2005	711	west kazakhstan	Taskala	5001	2536	2465	12003	6196	5807	2064	651	1413	15459	1.07354	0	19	19	0.11178	1.10918	1728	14	0	13	0	172.7	507.8	11	50.3	19068	16334	2073	127	10	281
2005	712	west kazakhstan	Terekti	11848	6165	5683	26445	13445	13000	4860	1632	3228	16036	1.11361	0	58	58	0.67205	3.85759	10777	49	0	7	0	167.4	611.1	10.2	46.5	43153	34082	5615	2051	81	408
2005	713	west kazakhstan	Shyngyrlau	5526	2767	2759	11748	5971	5777	2137	722	1415	12870	0.89375	0	19	19	0.135897	1.25285	1749	15	0	13	0	148.7	618.5	14.5	67.4	19411	16412	1416	755	26	640
2005	801	karaganda	Karagandy	90461	46248	44213	283641	133826	149815	62000	18218	43782	902	0.0626389	9	61	52	38.7583	15.8887	34960	52	60	9	41	170.8	437.3	76.6	104.5	436102	132372	218421	23977	15115	14453
2005	802	karaganda	Balkhash	18163	9325	8838	47464	23271	24193	8391	2297	6094	1778	0.123472	0	61	61	4.58043	10.8998	8144	52	0	32	0	183.7	677	31	76.6	74018	40994	25558	1749	1439	1146
2005	803	karaganda	Zhezkazgan	22704	11469	11235	63439	31327	32112	9517	2866	6651	101	0.00701389	24	61	37	51.2178	9.79655	5173	30	61	24	54	136	451.4	42.1	97.4	95660	55470	27949	4271	1452	1296
2005	804	karaganda	Karazhal	6181	3185	2996	11728	5805	5923	1576	506	1070	39	0.00270833	12	31	19	22.6667	5.0755	884	17	21	12	22	179.5	671.7	16.4	56.4	19485	13631	4174	518	185	186
2005	805	karaganda	Saran	8301	4187	4114	34786	17197	17589	8015	2516	5499	293	0.0203472	8	52	44	22.5085	11.5503	6595	44	9	40	20	166.3	520.5	36.5	36.3	51102	7551	30296	3185	2823	2701
2005	806	karaganda	Satbaev	19330	9757	9573	44488	21706	22782	6783	1990	4793	24	0.00166667	30	57	27	49.0833	6.53144	1178	15	51	30	51	179.9	628.9	32.5	84	70601	40277	17840	4596	1296	1984
2005	807	karaganda	Temirtau	31428	16171	15257	111579	53833	57746	26095	7892	18203	544	0.0377778	9	61	52	32.454	18.6408	17655	53	12	33	28	168.5	551.1	29.5	71.6	169102	25374	111840	10740	5085	4528
2005	808	karaganda	Shahtinsk	10644	5408	5236	37416	18732	18684	9546	3188	6358	422	0.0293056	8	38	30	18.5545	8.03226	7830	31	9	34	17	171.8	418.4	24	62.3	57606	6492	35699	4411	2527	3198
2005	809	karaganda	Abai	12388	6425	5963	35435	17809	17626	8203	2644	5559	11752	0.816111	0	51	51	2.00187	5.70389	23526	46	0	6	0	189.3	705.3	23.2	66.6	56026	14826	26870	4498	2004	2914
2005	810	karaganda	Aktogai	6687	3455	3232	11285	5961	5324	2093	647	1446	99265	6.8934	0	51	51	0.0673148	0.992138	6682	33	0	26	0	120	545	12.5	54.3	20065	18772	968	53	84	0
2005	811	karaganda	Bukhar Zhyrau	14920	7623	7297	40127	20543	19584	6851	2245	4606	25994	1.80514	0	54	54	1.90632	4.91603	49553	48	0	6	0	219.7	610.7	11.3	34.4	61898	34300	17324	2808	2633	981
2005	812	karaganda	Zhanaarka	9489	4705	4784	16976	8988	7988	2607	818	1789	108441	7.53062	0	35	35	0.125275	1.33638	13585	31	0	34	0	196.5	486.2	15.5	51	29072	26498	1563	336	255	44
2005	813	karaganda	Karkaraly	14433	7446	6987	27008	14292	12716	3946	1299	2647	63542	4.41264	0	36	36	0.109487	1.25568	6957	32	0	31	0	96.9	356.2	13.9	51.1	45387	43466	1062	223	175	100
2005	814	karaganda	Nura	9411	4847	4564	19265	10013	9252	3103	986	2117	84574	5.87319	0	34	34	0.104961	1.21405	8877	30	0	7	0	157.2	481.1	13.5	46	31779	21390	4920	2217	1281	506
2005	815	karaganda	Osakarov	9918	5039	4879	23709	11978	11731	4609	1506	3103	20398	1.41653	0	24	24	0.465634	2.26921	9498	21	0	6	0	109.9	353.4	14.9	53.6	38236	8260	19364	2623	3237	1007
2005	816	karaganda	Ulytau	5102	2641	2461	8829	4766	4063	1583	638	945	201025	13.9601	0	50	50	0.144345	1.66414	29017	46	0	7	0	174.2	451.6	15.5	48.3	15514	14844	430	69	34	26
2005	817	karaganda	Shet	14493	7399	7094	29300	15313	13987	4143	1233	2910	115754	8.03847	0	35	35	0.0997028	1.18663	11541	32	0	32	0	142	509.4	15.2	53.8	47936	41871	3433	529	429	427
2005	819	karaganda	Priozer	3503	1811	1692	8168	3921	4247	442	104	338	91	0.00631944	0	25	25	13.1209	4.6382	1194	17	9	0	11	132.2	100.6	14	37.9	12113	5148	5347	693	81	143
2005	901	kyzylorda	Kyzylorda	62000	31833	30167	122236	58995	63241	13059	4215	8844	3669	0.254792	0	61	61	3.46361	9.94123	12708	56	0	46	0	290.9	954.4	60.6	147.1	197295	175892	10327	475	73	1567
2005	902	kyzylorda	Aral	25229	12898	12331	39489	20369	19120	5354	1906	3448	92874	6.44958	0	40	40	0.0583263	0.991083	5417	36	0	6	0	305.4	854.8	21.7	77.4	70072	70047	10	1	0	5
2005	903	kyzylorda	Zhalagash	13618	6919	6699	24899	12757	12142	2370	877	1493	31858	2.21236	0	22	22	0.0474292	0.773715	1511	18	0	19	0	182.6	477.5	20	97.4	40887	40530	69	14	1	0
2005	904	kyzylorda	Zhanakhorgan	26576	13476	13100	39664	20856	18808	3882	1463	2419	26168	1.81722	0	27	27	0.15026	1.31356	3932	23	0	5	0	169	423.1	13	72.4	70122	69547	222	15	5	57
2005	905	kyzylorda	Kazaly	25580	13174	12406	40820	21017	19803	4806	1669	3137	61871	4.2966	0	40	40	0.0813305	1.13068	5032	33	0	26	0	195.7	594.3	17.3	80.1	71206	70520	470	8	34	60
2005	906	kyzylorda	Karmakhshy	16010	8153	7857	28375	14871	13504	3463	1249	2214	51857	3.60118	0	61	61	0.321924	2.58353	16694	55	0	6	0	168.3	640.3	20.4	84.7	47848	46040	300	14	5	70
2005	907	kyzylorda	Syrdariya	13324	6789	6535	23517	12340	11177	2620	981	1639	33972	2.35917	0	21	21	0.0679677	0.837076	2309	15	0	14	0	232	530.8	21.8	110.8	39461	38910	289	9	9	24
2005	908	kyzylorda	Shieli	27623	13923	13700	42781	22371	20410	4753	1706	3047	49281	3.42229	0	33	33	0.0935655	1.10432	4611	28	0	28	0	205.3	618.3	14.9	71.1	75157	72049	1567	70	63	122
2005	1001	kostanay	Kostanai	37987	19402	18585	137745	64586	73159	30236	9205	21031	448	0.0311111	0	61	61	35.2433	19.5329	15789	56	60	5	34	175	479	60.9	133.8	205968	50067	110219	22017	5683	4461
2005	1002	kostanay	Arkalyk	12772	6444	6328	24462	11268	13194	3464	1045	2419	19877	1.38035	0	55	55	0.489611	3.27933	9732	50	0	39	0	272.3	789	27.2	100.4	40698	28588	6600	1725	244	969
2005	1003	kostanay	Lisakovsk	7488	3798	3690	25779	12669	13110	7154	2315	4839	285	0.0197917	0	50	50	21.593	12.5058	6154	46	8	28	19	125.1	399.7	23.1	62.5	40421	9078	19820	6660	2232	592
2005	1004	kostanay	Rudnyi	20098	10338	9760	76168	37739	38429	22002	6688	15314	415	0.0288194	11	61	50	39.7711	15.3566	16505	51	61	38	39	124	394.1	27.6	72.8	118268	15809	75828	13275	3359	3470
2005	1005	kostanay	Altynsarin	4072	2053	2019	10451	5449	5002	2045	710	1335	9910	0.688194	0	12	12	0.3889	1.81131	3854	7	0	12	0	166	602.2	10.4	55.3	16568	5633	5908	2667	1067	197
2005	1006	kostanay	Amangeldi	6994	3636	3358	11460	6043	5417	1649	618	1031	48605	3.37535	0	11	11	0.0108219	0.312688	526	7	0	6	0	308.3	666.2	11	77.1	20103	19502	298	77	12	55
2005	1007	kostanay	Auliekol	12773	6578	6195	31011	15621	15390	6582	2147	4435	20217	1.40396	0	42	42	0.463125	2.60551	9363	35	0	28	0	140.1	404.2	14.2	49.8	50366	25459	13627	5372	2056	959
2005	1008	kostanay	Denisov	5502	2904	2598	15336	7913	7423	3361	1103	2258	12892	0.895278	0	24	24	0.641793	2.58998	8274	20	0	7	0	117.2	221.8	8.4	51.1	24199	7370	8196	4483	1672	445
2005	1009	kostanay	Zhangeldin	6565	3330	3235	10044	5206	4838	1269	464	805	66100	4.59028	0	12	12	0.00827534	0.278381	547	7	0	5	0	363.1	941.5	5.7	65.2	17878	17631	98	11	8	62
2005	1010	kostanay	Zhetikhara	10652	5452	5200	33040	15946	17094	7532	2334	5198	13818	0.959583	0	56	56	0.860327	4.70944	11888	52	0	34	0	213	533	11.3	40.6	51224	19144	19866	6112	1719	1325
2005	1011	kostanay	Kamysty	4804	2405	2399	11363	5892	5471	1864	600	1264	23050	1.60069	0	20	20	0.14295	1.23955	3295	14	0	20	0	135.4	355.3	12.4	53.6	18031	9140	3732	3011	470	200
2005	1012	kostanay	Karabalyk	8050	4150	3900	24463	12596	11867	6149	2002	4147	13955	0.969097	0	33	33	1.09122	3.37093	15228	30	0	27	0	65.4	277.1	7.6	42.9	38662	11354	15237	6148	2322	906
2005	1013	kostanay	Karasu	8176	4222	3954	19902	10314	9588	3884	1274	2610	23636	1.64139	0	20	20	0.305847	1.8049	7229	16	0	19	0	76	278	10.4	47.7	31962	10383	11402	4510	1400	609
2005	1014	kostanay	Kostanai	14746	7573	7173	42642	21704	20938	8933	2988	5945	14658	1.01792	0	58	58	2.52531	6.11068	37016	54	0	54	0	160	469.4	8.1	30.8	66321	19584	28654	8151	4087	1061
2005	1015	kostanay	Mendikara	8133	4110	4023	22090	11449	10641	5090	1742	3348	13696	0.951111	0	22	22	0.360835	1.93405	4942	19	0	6	0	109.4	400.1	5.8	50.4	35313	14419	14213	2948	1457	435
2005	1016	kostanay	Nauryzym	4375	2259	2116	9266	4753	4513	1236	398	838	28626	1.98792	0	17	17	0.0616572	0.794381	1765	12	0	13	0	266.2	621.2	8.9	50.5	14877	10293	1980	1086	226	260
2005	1017	kostanay	Sarykol	6585	3366	3219	17624	9100	8524	3345	1100	2245	12360	0.858333	0	26	26	0.559871	2.50546	6920	22	0	26	0	125.3	420.2	8.5	40.5	27554	9993	8837	5819	738	236
2005	1018	kostanay	Taran	6601	3364	3237	18377	9351	9026	4172	1348	2824	14335	0.995486	0	52	52	2.13889	5.52341	30661	47	0	49	0	177.1	541.9	11.8	42.7	29150	7017	11235	5212	3051	480
2005	1019	kostanay	Uzynkol	6658	3446	3212	17808	9131	8677	3871	1303	2568	14155	0.982986	0	21	21	0.223949	1.56512	3170	16	0	21	0	96.6	329.1	8.6	51.2	28337	11567	11773	2871	555	270
2005	1020	kostanay	Fedorov	7248	3627	3621	19831	10230	9601	4417	1451	2966	13707	0.951875	0	42	42	0.988692	3.37158	13552	33	0	25	0	122.8	401	12.9	56.2	31496	5220	10961	9177	2706	615
2005	1101	mangystau	Aktau	50684	25874	24810	118954	59145	59809	10929	3074	7855	489	0.0339583	0	61	61	23.7607	23.1766	11619	55	0	21	11	205.3	636.8	43.1	107.1	180567	123836	38168	3448	414	1934
2005	1102	mangystau	Zhanaozen	28718	14770	13948	45599	22651	22948	3071	1011	2060	679	0.0471528	0	61	61	12.6834	16.1947	8612	54	0	23	8	214.4	558	24.4	52.9	77388	75020	1283	86	15	176
2005	1103	mangystau	Beineu	13534	6805	6729	19521	9939	9582	1625	568	1057	56974	3.95653	0	39	39	0.0805104	1.17267	4587	34	0	7	0	207.4	538	22.4	50.7	34680	34492	54	3	1	11
2005	1104	mangystau	Karakhiyan	8885	4601	4284	14472	7530	6942	1622	597	1025	98811	6.86187	0	36	36	0.0890488	1.06916	8799	31	0	28	0	200.8	566.4	15.6	60.4	24979	24872	1	0	0	30
2005	1105	mangystau	Mangystau	10816	5472	5344	16070	8611	7459	1855	688	1167	74073	5.14396	0	24	24	0.0385161	0.657817	2853	20	0	5	0	205.5	570.9	15.6	65.8	28741	28733	0	0	0	0
2005	1106	mangystau	Tupkaragan	5285	2749	2536	9045	4654	4391	1069	364	705	10726	0.744861	0	61	61	0.520324	3.43693	5581	48	0	5	0	263.8	468	20.1	105.8	15399	15122	168	13	0	42
2005	1201	pavlodar	Pavlodar	59441	30178	29263	208234	98762	109472	42087	12532	29555	1062	0.07375	9	61	52	32.0452	19.8826	34032	53	10	39	24	208.5	675	61.7	120.9	309762	102750	154408	23610	8745	7589
2005	1202	pavlodar	Aksu	14464	7288	7176	43338	21657	21681	8504	2671	5833	15199	1.05549	0	61	61	2.71103	7.15788	41205	56	0	39	0	171	708.6	28.5	75.7	66306	27199	28094	4253	2366	1398
2005	1203	pavlodar	Ekibastuz	32451	16619	15832	94933	45724	49209	13385	4047	9338	36166	2.51153	0	61	61	2.30783	7.91204	83465	58	0	6	0	132.2	577.4	35.3	77.3	140769	65536	53585	7789	3160	4033
2005	1204	pavlodar	Aktogai	5373	2768	2605	10992	5612	5380	2057	722	1335	17976	1.24833	0	20	20	0.203994	1.42583	3667	15	0	18	0	159.3	838.9	12.2	49.4	18422	13492	2540	1080	400	189
2005	1205	pavlodar	Bayanauyl	8926	4593	4333	18466	9515	8951	2797	990	1807	34364	2.38639	0	54	54	0.516995	3.02484	17766	45	0	43	0	171.1	648.5	16.4	50.9	30189	26224	2699	325	390	241
2005	1206	pavlodar	Zhelezin	5177	2667	2510	14111	7341	6770	3100	1041	2059	15257	1.05951	0	22	22	0.237727	1.5895	3627	18	0	7	0	145.5	728.1	16.1	48.8	22388	9681	9542	1075	1171	274
2005	1207	pavlodar	Ertis	7070	3657	3413	17705	9158	8547	3356	1126	2230	20397	1.41646	0	29	29	0.492229	2.29944	10040	25	0	26	0	110.7	557.6	10.8	45	28131	16191	6709	2332	1568	268
2005	1208	pavlodar	Kashyr	6377	3252	3125	15813	8048	7765	3590	1189	2401	13060	0.906944	0	26	26	0.476417	2.25363	6222	21	0	25	0	248	776	13.2	51.6	25780	10365	11125	1818	1413	208
2005	1209	pavlodar	Lebyazh'e	4657	2426	2231	10715	5624	5091	1791	613	1178	14882	1.03347	0	17	17	0.253662	1.52583	3775	12	0	13	0	258.8	922.2	16.8	47.3	17163	13665	2069	337	263	223
2005	1210	pavlodar	Mai	3806	1946	1860	8708	4671	4037	1459	492	967	32860	2.28194	0	19	19	0.13591	1.1614	4466	13	0	13	0	277.4	896.3	21.5	57.8	13973	11881	1044	237	206	242
2005	1211	pavlodar	Pavlodar	6738	3440	3298	19079	9843	9236	3797	1311	2486	11155	0.774653	0	61	61	2.63093	6.30101	29348	54	0	32	0	163.3	907.5	11.2	25.7	29614	12737	10902	2501	1762	432
2005	1212	pavlodar	Uspen	3760	1907	1853	10395	5384	5011	2151	708	1443	10293	0.714792	0	22	22	0.702419	2.64642	7230	18	0	6	0	105.6	572.3	15.1	44	16306	5246	4707	3449	1825	158
2005	1213	pavlodar	Sharbakty	6125	3083	3042	15647	7960	7687	3251	1096	2155	12813	0.889792	0	39	39	0.749785	3.07133	9607	35	0	33	0	108.9	613.8	15	44.7	25023	9589	9050	3495	1698	350
2005	1301	north kazakhstan	Petropavl	33296	16945	16351	126097	59546	66551	31297	9078	22219	386	0.0268056	9	61	52	39.9585	17.7251	15424	53	61	32	43	266.2	775.7	24	41.6	190690	33630	134472	6227	2786	7596
2005	1302	north kazakhstan	Aiyrtau	12221	6268	5953	31530	16317	15213	7358	2467	4891	18537	1.28729	0	27	27	0.415278	2.10376	7698	23	0	6	0	126.5	389.3	12	58.7	51109	18560	23360	3066	2482	864
2005	1303	north kazakhstan	Akzhar	6472	3283	3189	14005	7398	6607	2292	814	1478	16134	1.12042	0	20	20	0.255051	1.59919	4115	16	0	13	0	151.1	488.9	12	68.5	22769	16653	3350	1096	419	327
2005	1304	north kazakhstan	Magzhan Zhumabaev	10532	5440	5092	28718	14825	13893	6573	2108	4465	15241	1.0584	0	36	36	0.666295	2.77107	10155	31	0	6	0	151	481.4	9	48.4	45823	13249	25021	2654	2572	633
2005	1305	north kazakhstan	Esil	8214	4247	3967	22208	11593	10615	5033	1741	3292	9742	0.676528	0	22	22	0.692774	2.57862	6749	18	0	22	0	243.6	558.1	11	57.8	35455	14987	17352	1142	933	232
2005	1306	north kazakhstan	Zhambyl	8723	4433	4290	21112	11079	10033	4461	1512	2949	15028	1.04361	0	19	19	0.303766	1.77171	4565	15	0	18	0	152.9	376.5	9	64.4	34296	16011	12887	2934	1127	440
2005	1307	north kazakhstan	Kyzylzhar	10361	5348	5013	32146	16480	15666	7498	2510	4988	12351	0.857708	0	50	50	1.76083	4.53064	21748	35	0	35	0	158	378	9	42.9	50005	10340	32959	1722	2057	927
2005	1308	north kazakhstan	Mamlyut	6055	3143	2912	16997	8866	8131	3965	1274	2691	8346	0.579583	0	40	40	0.785885	3.34394	6559	35	0	32	0	197.8	470.1	11	56.6	27017	6716	15896	852	1015	1648
2005	1309	north kazakhstan	Shal akyn	6927	3591	3336	17362	9107	8255	4377	1510	2867	9336	0.648333	0	28	28	0.384105	2.16798	3586	23	0	24	0	172.5	485.9	9	57.3	28666	12920	11714	1724	1262	207
2005	1310	north kazakhstan	Akkaiyn	6389	3286	3103	18334	9428	8906	3931	1306	2625	9180	0.6375	0	29	29	0.920588	3.23941	8451	25	0	22	0	118.9	503.5	10	52.8	28654	10111	11755	2929	1968	419
2005	1311	north kazakhstan	Taiynsha	15068	7732	7336	37020	19227	17793	7427	2346	5081	21851	1.51743	0	42	42	0.735252	3.13255	16066	38	0	29	0	118.2	424	11	61.5	59515	15408	12957	7738	6131	389
2005	1312	north kazakhstan	Timiryazev	4452	2319	2133	11232	5775	5457	1963	664	1299	9256	0.642778	0	22	22	0.561258	2.35993	5195	18	0	22	0	119.3	386.4	12	57.9	17647	6688	7291	1418	454	367
2005	1313	north kazakhstan	Ualihanov	6969	3515	3454	14776	7747	7029	2129	738	1391	25059	1.74021	0	28	28	0.0888304	1.16053	2226	23	0	20	0	163.2	590	11	55.7	23874	20670	1580	530	270	380
2005	1314	north kazakhstan	Gabyt Musirepov atyn.	12344	6327	6017	31737	16381	15356	6335	2080	4255	23186	1.61014	0	42	42	0.603899	2.75725	14002	37	0	27	0	97.4	316.1	8	52.1	50416	16592	20382	6567	2217	807
2005	1401	turkistan	Shymkent	148312	76225	72087	329496	157879	171617	43550	13571	29979	1846	0.128194	0	61	61	16.7768	17.1668	30970	57	0	6	11	101.1	248.1	32	59.6	521358	287865	109748	6469	1579	11908
2005	1403	turkistan	Kentau	25083	12817	12266	50201	24427	25774	7142	2639	4503	12407	0.861597	0	40	40	0.936407	3.29602	11618	36	0	29	0	98.1	390.1	23.2	62	82426	53483	5116	263	61	1763
2005	1404	turkistan	Turkistan	70511	36197	34314	103297	52059	51238	10592	3802	6790	367	0.0254861	0	56	56	20.4523	15.8466	7506	51	8	29	15	101	279.8	23.5	61.3	184400	97058	1278	11	2	949
2005	1405	turkistan	Arys	24043	12151	11892	35252	17803	17449	3588	1244	2344	10052	0.698056	0	48	48	0.602567	3.35938	6057	43	0	25	0	114.4	374.2	19	75.4	62883	59375	2218	27	14	463
2005	1406	turkistan	Baidibek	19643	9918	9725	29747	15520	14227	3785	1325	2460	11332	0.786944	0	20	20	0.198288	1.39592	2247	16	0	13	0	160.3	479	13.2	61.5	53175	52208	92	11	1	74
2005	1407	turkistan	Kazykurt	38992	19752	19240	52126	26848	25278	5558	1958	3600	6165	0.428125	0	24	24	0.583293	2.51266	3596	20	0	22	0	89.9	232.6	15.4	59.3	96676	91027	0	1	59	241
2005	1408	turkistan	Maktaaral	105557	53976	51581	141288	70973	70315	12935	4252	8683	2813	0.195347	0	54	54	8.54248	6.76759	24030	43	0	30	9	101.5	271.7	16.2	0.49	259780	214631	5695	421	730	1910
2005	1409	turkistan	Ordabasy	31440	16097	15343	48319	25248	23071	5523	1935	3588	4276	0.296944	0	26	26	1.83676	4.06605	7854	22	0	25	0	112.8	333.7	14.9	45.3	85282	80075	1284	75	29	210
2005	1410	turkistan	Otyrar	20453	10446	10007	31712	16405	15307	3469	1237	2232	29880	2.075	0	21	21	0.0948795	0.981523	2835	16	0	13	0	108.7	340.6	14	61.2	55634	55455	49	5	0	15
2005	1411	turkistan	Sairam	89934	45661	44273	132847	67646	65201	14156	5090	9066	1765	0.122569	0	40	40	6.50992	7.65003	11490	36	0	7	5	94.5	240.3	15.6	59.8	236937	63302	6010	604	216	1211
2005	1412	turkistan	Saryagash	91173	46560	44613	128520	65249	63271	12835	4335	8500	11553	0.802292	0	57	57	2.61084	6.90756	30163	53	0	48	0	77.5	301.3	16.2	51.3	232528	202458	2484	269	331	2026
2005	1413	turkistan	Sozak	18854	9659	9195	28359	14732	13627	3133	1165	1968	66962	4.65014	0	26	26	0.104432	1.04462	6993	21	0	22	0	146.6	500	13.1	47.3	50346	45657	988	64	17	62
2005	1414	turkistan	Tole bi	38319	19666	18653	61833	31698	30135	8643	2992	5651	4597	0.319236	0	23	23	1.06004	3.46101	4873	19	0	7	0	71	227.8	16	54.6	108795	74737	7897	491	239	726
2005	1415	turkistan	Tulkibas	31162	15783	15379	52872	26548	26324	7622	2620	5002	3572	0.248056	0	27	27	2.05627	4.56929	7345	24	0	27	0	104.4	304.4	18.6	60.2	91656	72837	6814	833	428	357
2005	1416	turkistan	Shardara	28179	14360	13819	39930	20336	19594	3571	1315	2256	19076	1.32472	0	28	28	0.274009	1.7699	5227	23	0	20	0	157.1	450	15.8	59.1	71680	68393	2129	109	67	317
2005	1501	almaty city	almaty city	243440	124725	118715	815733	380460	435273	150312	43854	106458	1131	0.0785417	0	61	61	39.5287	20.066	44707	55	57	5	47	67.7	191.7	76.9	92.4	1209485	544460	469162	19046	6997	24492
2005	1601	astana city	astana city	100775	51763	49012	385261	191161	194100	43299	14238	29061	1328	0.0922222	0	61	61	38.6047	17.4981	51267	55	60	9	41	111.7	333.5	59.7	68.5	529335	303023	157822	19415	9196	10724
2006	101	akmola	Kokshetau	30987	15853	15134	92468	43131	49337	16373	4819	11554	754	0.0523611	0	60	60	17.3382	17.5502	13073	56	0	36	12	195.9	560.3	24	127.6	139828	66956	50031	7214	2560	4146
2006	102	akmola	Stepnogor	13723	7039	6684	41077	19473	21604	9792	2860	6932	2585	0.179514	0	55	55	4.25222	9.85707	10992	51	0	48	0	209.5	525.2	41.2	64.2	64592	19588	34770	3737	2185	1503
2006	103	akmola	Akkol	7312	3696	3616	19235	9965	9270	3680	1150	2530	17537	1.21785	0	33	33	0.262702	1.99407	4607	29	0	32	0	123.2	476.1	28.5	73.2	30227	11818	11888	1923	1834	715
2006	104	akmola	Arshaly	5981	3141	2840	16033	8080	7953	3255	1046	2209	11146	0.774028	0	31	31	1.04235	3.34241	11618	27	0	6	0	119.2	329.8	20.9	65.2	25269	7058	11975	1986	1735	426
2006	105	akmola	Astrahan	7529	3865	3664	18075	9158	8917	3707	1205	2502	13591	0.943819	0	20	20	0.321168	1.7685	4365	14	0	15	0	117.5	355.9	11.9	81.3	29311	12767	8647	2262	1628	517
2006	106	akmola	Atbasar	13373	6817	6556	33940	17181	16759	6846	2199	4647	20140	1.39861	0	48	48	0.414598	2.65562	8350	44	0	6	0	161.5	534.5	34.7	82.4	54159	17819	20948	6053	3285	1180
2006	107	akmola	Bulandy	9434	4738	4696	22733	11777	10956	4771	1469	3302	9965	0.692014	0	34	34	0.407025	2.48873	4056	30	0	7	0	158.2	399.4	24.9	76.4	36938	11665	17532	1996	2384	582
2006	108	akmola	Egindikol	2106	1088	1018	4575	2445	2130	890	336	554	9783	0.679375	0	18	18	0.241644	1.60842	2364	13	0	14	0	147.4	562.7	18.2	100	7571	3462	1887	939	211	143
2006	109	akmola	Enbekshilder	4866	2456	2410	11713	6214	5499	2545	844	1701	20606	1.43097	0	16	16	0.126856	1.12031	2614	12	0	16	0	187.4	556.9	17.3	71.8	19124	12220	4838	444	392	337
2006	110	akmola	Ereimentau	9202	4700	4502	22225	11972	10253	3673	1226	2447	32949	2.28812	0	38	38	0.222556	1.78833	7333	34	0	29	0	185.3	698.6	15.6	69.1	35100	20796	8290	2647	1352	569
2006	111	akmola	Esil	7483	3795	3688	19349	10099	9250	4024	1260	2764	15811	1.09799	0	43	43	0.448359	2.58561	7089	38	0	21	0	226.9	489.9	20.5	70	30856	8051	11972	4789	1604	958
2006	112	akmola	Zhaksy	6992	3579	3413	16052	8398	7654	2720	897	1823	18467	1.28243	0	23	23	0.183137	1.35613	3382	17	0	19	0	205.3	469.8	13.5	56.2	25764	12290	5352	4063	1188	439
2006	113	akmola	Zharkain	5140	2614	2526	12576	6800	5776	2094	654	1440	22287	1.54771	0	30	30	0.125813	1.33877	2804	24	0	17	0	188.9	464.6	15.2	58.7	19810	8666	5989	2027	400	654
2006	114	akmola	Zerendi	11337	5776	5561	27264	14237	13027	5209	1700	3509	15441	1.07229	0	25	25	0.798005	2.89678	12322	22	0	25	0	174.3	511.1	19	61.9	43810	26646	11493	1547	1820	549
2006	115	akmola	Korgalzhyn	3799	1975	1824	6671	3485	3186	1263	430	833	16845	1.16979	0	16	16	0.0493915	0.732525	832	11	0	16	0	212.4	513.2	19	76.4	11733	10298	595	274	153	92
2006	116	akmola	Sandyktau	5690	2942	2748	14741	7619	7122	3564	1210	2354	11907	0.826875	0	21	21	0.319644	1.79572	3806	16	0	7	0	55.1	178	29.2	71	23995	4810	13608	1006	1666	124
2006	117	akmola	Tselinograd	11223	5646	5577	25612	13185	12427	4493	1406	3087	14136	0.981667	0	54	54	2.3936	5.36371	33836	43	0	6	0	118.5	426.7	15.7	56.3	41328	26794	7121	1737	1771	785
2006	118	akmola	Shortandy	7078	3542	3536	18423	9670	8753	3604	1150	2454	8687	0.603264	0	33	33	0.724646	2.83004	6295	25	0	20	0	153.2	423	29.5	62.7	29105	8280	11288	2564	2138	530
2006	119	akmola	Schuch'e	17633	9081	8552	49929	25002	24927	10570	3288	7282	11470	0.796528	0	56	56	1.13993	4.62268	13075	50	0	6	0	139.8	514.8	24	53.4	78132	29910	37402	2914	2596	909
2006	201	aktobe	Aktobe	69207	35951	33256	193889	91622	102267	28999	8481	20518	4324	0.300278	0	60	60	8.40657	14.7915	36350	56	0	39	0	199.9	629.7	86.1	106.5	292095	189935	63924	19154	2919	7151
2006	202	aktobe	Alga	10864	5533	5331	25363	12558	12805	3916	1299	2617	13405	0.930903	0	28	28	0.308019	1.97272	4129	24	0	19	0	110.8	544.2	16.7	50.2	40143	30386	4425	2692	606	427
2006	203	aktobe	Aiteke bi	10237	5197	5040	19667	10119	9548	2292	813	1479	65973	4.58146	0	24	24	0.0379398	0.681293	2503	19	0	24	0	149.8	580.4	14	54.6	32196	29809	1271	500	59	147
2006	204	aktobe	Baiganin	7945	4100	3845	14251	7426	6825	1712	648	1064	94295	6.54826	0	21	21	0.019089	0.461184	1800	17	0	21	0	163.1	539.4	17.1	75.5	23908	23894	0	0	1	1
2006	205	aktobe	Kargaly	4645	2376	2269	11720	5919	5801	2131	720	1411	9127	0.633819	0	28	28	0.571162	2.44393	5213	23	0	6	0	124.9	483.3	24.5	60.9	18496	10863	3902	2308	787	130
2006	206	aktobe	Kobda	6995	3528	3467	14784	7695	7089	2289	766	1523	24899	1.7291	0	37	37	0.0921724	1.27246	2295	34	0	17	0	117.4	456.9	20.5	59.5	24068	19349	1925	1803	373	107
2006	207	aktobe	Martuk	8154	4163	3991	19441	9938	9503	3785	1265	2520	11995	0.832986	0	23	23	0.250771	1.65246	3008	18	0	7	0	102	430.3	18.5	49.4	31380	17346	5624	5691	1043	774
2006	208	aktobe	Mugalzhar	18612	9614	8998	41097	20609	20488	4979	1665	3314	37030	2.57153	0	59	59	0.572725	3.13336	21208	55	0	7	0	155.3	542.9	17.1	51.2	64688	56636	4738	1693	273	401
2006	209	aktobe	Oiyl	6931	3588	3343	11679	6114	5565	1394	498	896	19087	1.32549	0	16	16	0.0456855	0.68912	872	11	0	16	0	129.9	539.7	17	53	20004	19776	165	1	2	52
2006	210	aktobe	Temir	11503	5983	5520	22356	11262	11094	2548	850	1698	18982	1.31819	0	35	35	0.228111	1.74686	4330	28	0	21	0	139.8	474.4	18.1	57.3	36407	35789	336	56	9	80
2006	211	aktobe	Hromtau	11224	5710	5514	26976	13542	13434	3784	1271	2513	23048	1.60056	0	60	60	0.885847	4.77574	20417	56	0	7	0	126.2	466.7	21.4	62.6	41984	31125	6249	2420	658	503
2006	212	aktobe	Shalkar	14538	7661	6877	27623	14182	13441	3730	1271	2459	105645	7.33646	0	47	47	0.0545317	0.969011	5761	38	0	6	0	148	530.9	21.5	60.9	45891	45144	469	23	16	182
2006	213	aktobe	Yrgyz	5551	2819	2732	8944	4699	4245	943	336	607	70445	4.89201	0	16	16	0.00995103	0.346013	701	10	0	11	0	155.2	517.2	19.4	81.4	15438	15415	21	1	0	0
2006	301	almaty	Taldykorgan	30990	15933	15057	85551	39306	46245	13280	3857	9423	639	0.044375	0	60	60	14.2739	17.5972	9121	54	0	29	9	162.4	475.3	10.4	25.1	129821	78673	37790	1201	1549	2623
2006	302	almaty	Kapshagai	13102	6727	6375	32634	15911	16723	4967	1524	3443	95	0.00659722	0	51	51	30.4105	12.229	2889	42	27	6	32	93.3	75.6	17.6	39.3	50703	27544	18359	788	500	544
2006	303	almaty	Tekeli	5355	2753	2602	15512	7669	7843	4475	1403	3072	38	0.00263889	14	49	35	27.7368	11.5432	1054	24	16	14	23	83.7	3016	19.1	55.1	25342	8992	13818	424	501	670
2006	304	almaty	Aksy	11763	5997	5766	22523	12120	10403	3488	1180	2308	22597	1.56924	0	17	17	0.0461566	0.725406	1043	14	0	7	0	215.8	435.2	18.1	75.2	37774	35651	1572	21	68	176
2006	305	almaty	Alakol	20828	10773	10055	48217	25299	22918	7362	2598	4764	60703	4.21549	0	56	56	0.136682	1.54859	8297	40	0	32	0	184.1	512.8	13.1	45.1	76407	61071	13425	136	168	838
2006	306	almaty	Balkhash	9661	4909	4752	18029	9579	8450	2476	850	1626	64209	4.45896	0	20	20	0.0369263	0.597141	2371	17	0	6	0	115.9	501.6	13.2	56.9	30166	27226	2059	103	274	45
2006	307	almaty	Enbekshikazakh	56447	28602	27845	128304	65597	62707	20094	6944	13150	15053	1.04535	0	37	37	1.0566	3.74102	15905	33	0	7	0	104	305.1	12.3	36.1	204845	95794	33053	1259	1641	1330
2006	308	almaty	Zhambyl	29638	14991	14647	73892	37889	36003	9974	3355	6619	29574	2.05375	0	36	36	0.290323	2.06276	8586	32	0	35	0	97	343.2	10.3	34.2	113504	88568	13288	511	903	809
2006	309	almaty	Kerbulak	16125	8106	8019	30580	16002	14578	4389	1486	2903	18036	1.2525	0	36	36	0.117709	1.51581	2123	30	0	13	0	84	222.1	12.3	51.4	51094	42707	6266	226	115	314
2006	310	almaty	Koksu	10398	5322	5076	24915	12820	12095	3852	1309	2543	11356	0.788611	0	25	25	0.145562	1.42316	1653	21	0	18	0	117	399.5	14	45.2	39165	30052	5640	123	355	385
2006	311	almaty	Karatal	13548	6861	6687	31239	15775	15464	5104	1666	3438	38140	2.64861	0	49	49	0.0996067	1.52143	3799	40	0	28	0	160.3	456.3	11.7	37.3	49891	29531	11444	240	403	339
2006	312	almaty	Karasai	40505	20764	19741	103684	52208	51476	15784	5166	10618	3279	0.227708	0	58	58	7.54193	10.7848	24730	52	0	53	0	87.7	266.1	15	27.2	159973	88314	38600	1389	1713	1891
2006	313	almaty	Panfilov	37181	19024	18157	71249	36024	35225	8380	3016	5364	18116	1.25806	0	47	47	0.306469	2.43151	5552	41	0	24	0	81.5	213.6	13	41.3	116810	73577	5097	105	65	553
2006	314	almaty	Raiymbek	26618	13439	13179	47071	25158	21913	6690	2472	4218	22668	1.57417	0	16	16	0.0508647	0.737174	1153	12	0	16	0	68.1	170.2	12.7	44.7	80379	79308	246	6	8	41
2006	315	almaty	Sarkant	12091	6286	5805	26204	13589	12615	4844	1613	3231	17996	1.24972	0	24	24	0.103245	1.14531	1858	20	0	21	0	103.7	541	16.8	69.6	43139	33289	8616	64	255	467
2006	316	almaty	Talgar	33891	17456	16435	95894	48696	47198	13794	4373	9421	9302	0.645972	0	57	57	2.58579	7.37441	24053	49	0	57	0	93.5	330	12	28.3	143579	73313	36808	1333	1198	1267
2006	317	almaty	Eskeldi	13273	6849	6424	31584	16356	15228	5657	1852	3805	6710	0.465972	0	48	48	1.03607	4.04508	6952	36	0	31	0	72.1	326	13.3	42.1	50514	33971	12831	291	970	936
2006	318	almaty	Uigyr	19899	10053	9846	38470	19922	18548	5299	1989	3310	13850	0.961806	0	31	31	0.144477	1.45006	2001	23	0	19	0	76.9	212	10.8	33.6	63668	26205	1223	33	14	56
2006	319	almaty	Ile	33930	17340	16590	90557	45409	45148	12497	3832	8665	13519	0.938819	0	60	60	1.707	6.33854	23077	56	0	7	0	97.5	305.2	12.7	27.5	136984	72962	42756	1894	2108	1389
2006	401	atyrau	Atyrau	57746	29521	28225	128522	62091	66431	16910	4786	12124	6313	0.438403	0	60	60	4.71361	11.9681	29757	56	0	25	0	236.1	726.3	46.1	96.1	203178	165034	29121	1062	500	2061
2006	402	atyrau	Zhylyoi	23687	12075	11612	40367	20160	20207	3923	1257	2666	40261	2.7959	0	59	59	0.299347	2.7799	12052	56	0	29	0	133.4	346.9	18.9	47.1	67977	66569	764	70	3	235
2006	403	atyrau	Inder	9431	4944	4487	18145	9455	8690	2699	910	1789	19691	1.36743	0	23	23	0.158245	1.28805	3116	17	0	6	0	204.9	529.7	21.6	72.4	30275	29108	989	36	7	47
2006	404	atyrau	Isatai	7981	4159	3822	14134	7355	6779	1803	638	1165	21176	1.47056	0	56	56	0.496128	3.0388	10506	49	0	32	0	141.1	553	19.9	66.4	23918	23868	22	6	1	4
2006	405	atyrau	Kurmangazy	17541	8991	8550	36070	18625	17445	4894	1556	3338	35745	2.48229	0	23	23	0.108043	1.06594	3862	19	0	22	0	191	684	14.9	51.4	58505	56581	1706	25	14	70
2006	406	atyrau	Kyzylkoga	11060	5721	5339	18972	9999	8973	2214	752	1462	40294	2.79819	0	28	28	0.128828	1.26801	5191	23	0	7	0	202.2	655.3	15.8	60.1	32246	32188	40	2	0	4
2006	407	atyrau	Makat	9316	4755	4561	16179	8178	8001	1772	539	1233	7207	0.500486	0	52	52	1.30429	5.60681	9400	48	0	41	0	176.7	637.4	16.3	67.4	27267	26584	450	38	20	69
2006	408	atyrau	Mahambet	8944	4558	4386	17620	9016	8604	2454	822	1632	15787	1.09632	0	50	50	0.606512	2.84731	9575	39	0	32	0	153.4	439.6	16.4	52.2	29018	28745	188	15	5	14
2006	501	east kazakhstan	Oskemen	48371	24576	23795	202599	96116	106483	48430	14304	34126	520	0.0361111	11	60	49	43.0846	15.04	22404	49	60	11	45	128	411.1	343	78.3	299400	71487	211334	3863	3834	3334
2006	504	east kazakhstan	Kurchatov	2278	1174	1104	6977	3582	3395	914	245	669	249	0.0172917	0	27	27	7.73896	7.70855	1927	22	0	25	8	137.9	374.4	30.5	75.9	10169	3536	5866	226	133	162
2006	505	east kazakhstan	Leninogorsk	10423	5278	5145	39885	19683	20202	10450	2899	7551	6259	0.434653	0	60	60	1.49529	6.68264	9359	55	0	26	0	90.8	384.5	26.2	71.6	60758	5089	52636	681	640	627
2006	506	east kazakhstan	Semei	63569	32082	31487	205785	96258	109527	36119	10406	25713	56704	3.93778	0	60	60	0.721272	4.40338	40899	57	0	47	0	209.1	565.9	41.8	69	305473	182304	100876	2835	3149	11795
2006	507	east kazakhstan	Abai	5041	2473	2568	9446	5099	4347	1614	573	1041	34494	2.39542	0	40	40	0.0751145	1.16299	2591	33	0	21	0	167.7	459.6	26.1	47.2	16101	15861	133	2	20	14
2006	508	east kazakhstan	Ayagoz	22871	11565	11306	45994	23730	22264	6486	2125	4361	81005	5.62535	0	55	55	0.131671	1.75499	10666	50	0	35	0	168.2	467.5	22.1	65	75351	70693	3107	111	203	572
2006	509	east kazakhstan	Beskaragai	5981	2975	3006	15017	7934	7083	3730	1216	2514	18078	1.25542	0	38	38	0.335657	2.10378	6068	30	0	7	0	149.8	534.4	13	47	24728	16034	6674	283	789	629
2006	510	east kazakhstan	Boroduliha	8794	4549	4245	27943	14928	13015	5502	1768	3734	11092	0.770278	0	31	31	0.778038	3.04991	8630	27	0	7	0	137.4	334.1	19.7	55	42239	11498	23659	628	4603	837
2006	511	east kazakhstan	Glubokoe	11210	5812	5398	42737	21982	20755	12015	3852	8163	13438	0.933194	0	55	55	1.38622	4.73779	18628	49	0	27	0	181	448.7	13.1	46.4	65962	13237	48889	796	1428	586
2006	512	east kazakhstan	Zharma	13718	7069	6649	31021	16143	14878	5458	1814	3644	39440	2.73889	0	35	35	0.203144	1.69611	8012	30	0	27	0	131.5	470.1	18.1	53.4	50197	44570	4145	309	416	272
2006	513	east kazakhstan	Zaisan	11200	5734	5466	22938	11905	11033	3738	1346	2392	17493	1.21479	0	37	37	0.175842	1.67029	3076	30	0	25	0	79.1	313.6	20.6	58.8	37876	35447	1806	11	19	420
2006	514	east kazakhstan	Zyryan	15495	7892	7603	54327	27187	27140	15872	4916	10956	20351	1.41326	0	57	57	0.723257	3.88244	14719	50	0	44	0	108.7	385.7	21.4	88.6	85694	13729	67863	879	1169	1141
2006	515	east kazakhstan	Kokpekty	9581	4970	4611	25110	13314	11796	4907	1631	3276	26047	1.80882	0	21	21	0.135908	1.20599	3540	18	0	7	0	149	434.3	13.9	58.3	39598	29441	8162	88	742	797
2006	516	east kazakhstan	Korshim	10550	5443	5107	24626	12959	11667	4353	1506	2847	40655	2.82326	0	34	34	0.0586398	0.994688	2384	30	0	24	0	78.4	154.2	17.7	68.3	39529	35653	3501	31	85	121
2006	517	east kazakhstan	Katonkaragai	10179	5307	4872	25387	13337	12050	4696	1579	3117	23682	1.64458	0	22	22	0.0789207	0.962639	1869	19	0	17	0	52.3	176.8	16.8	65.3	40262	31851	7699	41	239	311
2006	518	east kazakhstan	Tarbagatai	17815	9205	8610	37590	20254	17336	5000	1780	3220	40347	2.80187	0	23	23	0.0835254	0.983071	3370	19	0	20	0	125.8	410.6	16.2	52.7	60405	59507	679	11	90	51
2006	519	east kazakhstan	Ulan	8832	4517	4315	26740	13765	12975	6029	2048	3981	18102	1.25708	0	46	46	0.615623	2.88954	11144	35	0	35	0	134.8	385.1	11.1	41.4	41601	27391	12599	414	460	207
2006	520	east kazakhstan	Urzhar	24139	12416	11723	52522	27664	24858	8473	2915	5558	42952	2.98278	0	38	38	0.215217	1.6888	9244	34	0	7	0	143.4	450.3	15.2	44.6	85134	76064	7456	108	489	244
2006	521	east kazakhstan	Shemonaiha	9475	4861	4614	32414	16575	15839	8814	2718	6096	6721	0.466736	0	47	47	2.16307	6.11969	14538	42	0	42	0	88.9	312.3	20.2	61.5	51706	5063	42708	655	2083	291
2006	601	jambyl	Taraz	85255	43598	41657	218142	100561	117581	32660	9941	22719	239	0.0165972	17	60	43	49.5439	12.1368	11841	40	60	17	55	154.8	406.61	53.8	125.1	336057	191745	87593	819	2890	6681
2006	602	jambyl	Baizak	24695	12653	12042	46810	24090	22720	5327	1877	3450	10409	0.722847	0	51	51	0.569027	3.00118	5923	32	0	29	0	125.8	451.33	11	42.1	76832	62734	2767	220	251	408
2006	603	jambyl	Zhambyl	24688	12608	12080	45470	23544	21926	5478	1936	3542	5001	0.347292	0	57	57	2.96241	7.50102	14815	50	0	43	0	151.7	461	11.5	38.3	75636	53219	3932	420	365	1061
2006	604	jambyl	Zhualy	18534	9519	9015	28523	14970	13553	4113	1430	2683	5476	0.380278	0	32	32	0.389883	2.49296	2135	27	0	14	0	74.5	266	15.1	64.9	51170	44194	4327	486	255	116
2006	605	jambyl	Kordai	36706	18718	17988	62711	31599	31112	9142	2920	6222	14103	0.979375	0	51	51	0.724527	3.4055	10218	45	0	36	0	91.3	235.56	12.1	42.5	108559	53246	17291	881	975	367
2006	606	jambyl	Turar Ryskulov	20404	10391	10013	35767	18897	16870	4524	1498	3026	15250	1.05903	0	33	33	0.320787	2.27328	4892	28	0	20	0	155.3	515	15.1	56.7	60695	54765	3373	338	233	421
2006	607	jambyl	Merke	23078	11672	11406	42532	21578	20954	6290	2039	4251	10896	0.756667	0	33	33	0.367933	2.60157	4009	30	0	24	0	125.6	488.33	13.4	49.8	71900	49037	7200	749	491	399
2006	608	jambyl	Moiynkum	10281	5275	5006	19225	10364	8861	2626	884	1742	82131	5.70354	0	44	44	0.040825	0.747133	3353	28	0	27	0	116.4	453.33	13	73.2	32132	28189	2853	184	76	82
2006	609	jambyl	Sarysu	14639	7437	7202	26395	13712	12683	3093	1059	2034	51820	3.59861	0	24	24	0.0554226	0.861779	2872	20	0	7	0	138.5	414.55	14.8	81.6	44127	39839	2563	269	90	223
2006	610	jambyl	Talas	15504	7868	7636	31091	16271	14820	4374	1383	2991	19460	1.35139	0	58	58	0.255961	2.60689	4981	51	0	25	0	140.6	316	17.9	69.1	50969	42939	4222	282	297	275
2006	611	jambyl	Shu	28448	14348	14100	56382	28561	27821	8187	2645	5542	19198	1.33319	0	57	57	0.432649	3.45199	8306	52	0	45	0	226.7	676.74	15.1	58.3	93017	63841	12498	754	893	878
2006	701	west kazakhstan	Oral	45597	23260	22337	155645	73147	82498	30906	9111	21795	451	0.0313194	0	60	60	31.9069	20.7799	14390	55	60	37	30	186.3	596.5	54.83	101.46	232148	113026	100671	6415	870	5201
2006	702	west kazakhstan	Akzhaiyk	13695	7024	6671	27140	14379	12761	3984	1338	2646	45428	3.15472	0	24	24	0.0561768	0.792796	2552	19	0	14	0	130.8	498.8	15.21	67.11	44819	42581	1852	77	4	128
2006	703	west kazakhstan	Borli	13575	6959	6616	36392	19221	17171	5251	1748	3503	6419	0.445764	0	30	30	0.139897	1.1963	898	11	0	7	0	108.6	489.1	16.79	50	55218	34476	11718	4786	230	1046
2006	704	west kazakhstan	Zhanakala	7984	4034	3950	13891	7262	6629	1743	557	1186	37813	2.6259	0	17	17	0.0334805	0.5902	1266	13	0	6	0	177.9	508.4	13.5	81.86	23618	23067	105	25	3	316
2006	705	west kazakhstan	Zhanibek	5433	2812	2621	11263	5949	5314	1657	458	1199	15141	1.05146	0	16	16	0.0538934	0.795437	816	12	0	7	0	250	666.6	14.67	83.7	18353	17676	517	25	3	30
2006	706	west kazakhstan	Zelenov	11792	6007	5785	33737	17178	16559	8266	2814	5452	13667	0.949097	0	59	59	1.2157	4.21456	16615	48	0	25	0	106.1	544.6	13.57	55.2	53795	25066	23460	1943	304	977
2006	707	west kazakhstan	Kaztalovka	11726	6051	5675	21235	11280	9955	3114	974	2140	35192	2.44389	0	16	16	0.0539895	0.728121	1900	11	0	16	0	184.5	628.8	15.28	73.61	36075	35487	306	22	5	189
2006	708	west kazakhstan	Karatobe	6480	3329	3151	11699	6299	5400	1453	503	950	17340	1.20417	0	19	19	0.0532872	0.806718	924	14	0	19	0	172.5	617.3	15.82	73.98	19632	19504	100	5	1	11
2006	709	west kazakhstan	Bokeiordasy	5646	2856	2790	11205	6008	5197	1439	443	996	34354	2.38569	0	14	14	0.0181347	0.419433	623	9	0	13	0	180.3	628.4	18.58	80.33	18290	18270	0	0	0	18
2006	710	west kazakhstan	Syrym	8157	4175	3982	15758	8258	7500	2210	719	1491	22059	1.53187	0	20	20	0.0728501	0.915237	1607	16	0	6	0	190.1	582.3	14.23	81.92	26125	25825	225	22	25	0
2006	711	west kazakhstan	Taskala	4791	2419	2372	12211	6310	5901	2040	628	1412	15459	1.07354	0	20	20	0.0971602	1.03775	1502	16	0	6	0	141.3	523.5	12.11	78.95	19042	16372	2033	118	10	276
2006	712	west kazakhstan	Terekti	11439	5902	5537	26628	13619	13009	4902	1671	3231	16036	1.11361	0	55	55	0.673984	3.64771	10808	46	0	45	0	122.9	581.3	11.19	50.12	42969	33996	5560	2011	75	410
2006	713	west kazakhstan	Shyngyrlau	5312	2672	2640	11767	5993	5774	2128	731	1397	12870	0.89375	0	18	18	0.108469	1.12735	1396	13	0	18	0	119.1	520.8	14.74	74.21	19207	16234	1394	746	26	641
2006	801	karaganda	Karagandy	92734	47381	45353	291169	137712	153457	62362	17894	44468	902	0.0626389	9	60	51	40.0599	15.8184	36134	52	60	9	43	144.8	446	83.4	107.1	446265	142986	217866	23749	15093	14470
2006	802	karaganda	Balkhash	18025	9209	8816	47155	23188	23967	8334	2234	6100	1778	0.123472	0	59	59	5.06243	11.2322	9001	54	0	6	0	164.4	660.3	31.3	80.1	73514	41135	25092	1678	1389	1127
2006	803	karaganda	Zhezkazgan	22439	11417	11022	64356	31787	32569	9606	2858	6748	101	0.00701389	22	60	38	51.3762	9.7573	5189	28	60	23	55	185.6	508.2	41.6	98.7	96401	56985	27436	4121	1373	1281
2006	804	karaganda	Karazhal	6015	3094	2921	11703	5820	5883	1584	501	1083	39	0.00270833	12	34	22	22.2051	6.10246	866	18	16	12	21	157.9	652.6	15.5	59.1	19302	13563	4089	495	184	184
2006	805	karaganda	Saran	8002	4062	3940	34876	17281	17595	7997	2452	5545	293	0.0203472	0	48	48	24.1536	11.2095	7077	43	9	0	22	116.4	443.8	17.7	70.2	50875	7546	30163	3135	2848	2671
2006	806	karaganda	Satbaev	19011	9618	9393	44697	21793	22904	6746	1950	4796	24	0.00166667	21	55	34	45.7917	9.10119	1099	13	52	21	48	177	596.4	31.4	87.7	70454	40800	17425	4489	1248	1953
2006	807	karaganda	Temirtau	30887	15886	15001	113395	54879	58516	26385	7835	18550	544	0.0377778	9	60	51	33.2206	18.0836	18072	52	60	22	30	158.5	527.4	32.6	74	170667	28065	110941	10557	5041	4488
2006	808	karaganda	Shahtinsk	10070	5139	4931	37055	18512	18543	9464	3101	6363	422	0.0293056	8	51	43	20.9028	10.0512	8821	43	10	40	20	111.3	418.7	23.9	62.2	56589	6647	34929	4284	2455	3140
2006	809	karaganda	Abai	11926	6200	5726	34930	17578	17352	8096	2548	5548	11752	0.816111	0	46	46	1.8179	5.43618	21364	41	0	40	0	145.5	646.4	24.4	67	54952	14603	26366	4384	1885	2857
2006	810	karaganda	Aktogai	6380	3319	3061	10927	5793	5134	2096	637	1459	99265	6.8934	0	51	51	0.0577646	0.91689	5734	32	0	29	0	189.5	536.8	13.9	60.8	19403	18166	926	54	70	0
2006	811	karaganda	Bukhar Zhyrau	13735	6980	6755	40355	20735	19620	6852	2223	4629	25994	1.80514	0	54	54	1.77533	5.06707	46148	50	0	37	0	154.8	553.5	10.2	38.6	60942	33956	16998	2712	2540	959
2006	812	karaganda	Zhanaarka	9044	4455	4589	16856	8954	7902	2702	844	1858	108441	7.53062	0	36	36	0.118608	1.36969	12862	32	0	7	0	162	412	14.7	51.7	28602	26116	1509	327	247	40
2006	813	karaganda	Karkaraly	13352	6873	6479	26356	14025	12331	3928	1305	2623	63542	4.41264	0	40	40	0.106827	1.27296	6788	33	0	6	0	91.3	341.9	14	54.5	43636	41837	974	215	170	83
2006	814	karaganda	Nura	8729	4480	4249	19345	10101	9244	3092	974	2118	84574	5.87319	0	41	41	0.115035	1.30221	9729	35	0	22	0	107.5	488.6	14.1	47.5	31166	21019	4837	2157	1236	484
2006	815	karaganda	Osakarov	9284	4728	4556	23608	11897	11711	4482	1428	3054	20398	1.41653	0	31	31	0.428817	2.19801	8747	27	0	6	0	138.2	352.3	16.1	53.8	37374	8116	18906	2544	3156	974
2006	816	karaganda	Ulytau	4722	2447	2275	8646	4696	3950	1539	628	911	201025	13.9601	0	52	52	0.144047	1.68964	28957	49	0	51	0	83.3	451.4	16.1	80.8	14907	14266	409	67	33	25
2006	817	karaganda	Shet	13503	6916	6587	29215	15200	14015	4274	1295	2979	115754	8.03847	0	35	35	0.0894829	1.09566	10358	31	0	32	0	94.2	430.4	15.5	57.2	46992	41165	3297	509	409	407
2006	819	karaganda	Priozer	3445	1773	1672	8467	4114	4353	485	115	370	91	0.00631944	0	21	21	10.7912	5.2988	982	17	8	17	10	78.7	196.8	14.5	39.6	12397	5475	5308	675	78	142
2006	901	kyzylorda	Kyzylorda	62179	31963	30216	125018	60440	64578	13704	4345	9359	3669	0.254792	0	60	60	3.5879	10.1985	13164	57	0	6	0	253.9	926.1	50.2	178.3	200901	179762	10141	442	68	1541
2006	902	kyzylorda	Aral	25134	12887	12247	40189	20763	19426	5475	1930	3545	92874	6.44958	0	41	41	0.0491418	0.924548	4564	35	0	31	0	235.5	762.2	21.7	83.9	70798	70779	8	1	0	3
2006	903	kyzylorda	Zhalagash	13521	6858	6663	25044	12839	12205	2505	948	1557	31858	2.21236	0	21	21	0.0268065	0.604073	854	17	0	6	0	188.3	596.8	19.7	104.9	41070	40712	65	14	1	0
2006	904	kyzylorda	Zhanakhorgan	26319	13355	12964	40259	21251	19008	4028	1492	2536	26168	1.81722	0	25	25	0.104058	1.10247	2723	22	0	21	0	122.6	507.7	13.7	75	70606	70051	217	15	5	56
2006	905	kyzylorda	Kazaly	25249	12990	12259	41552	21455	20097	4997	1709	3288	61871	4.2966	0	41	41	0.0678347	1.08164	4197	35	0	27	0	18.7	455	17.2	86.7	71798	71130	455	11	33	58
2006	906	kyzylorda	Karmakhshy	15960	8133	7827	28859	15077	13782	3563	1274	2289	51857	3.60118	0	58	58	0.263147	2.33423	13646	53	0	39	0	175.6	486.7	19.8	94.4	48382	46582	289	11	6	73
2006	907	kyzylorda	Syrdariya	13187	6737	6450	23650	12435	11215	2704	1017	1687	33972	2.35917	0	22	22	0.051307	0.752944	1743	18	0	7	0	174.9	684.2	20.7	117.1	39541	38999	280	9	8	22
2006	908	kyzylorda	Shieli	27332	13753	13579	42927	22492	20435	4894	1769	3125	49281	3.42229	0	33	33	0.0857125	1.05231	4224	28	0	31	0	145	416.3	15.9	83.8	75153	72153	1512	69	57	115
2006	1001	kostanay	Kostanai	37522	19168	18354	140105	65804	74301	30175	8924	21251	448	0.0311111	0	60	60	37.817	18.8357	16942	54	60	22	41	147.6	429.7	62	133	207802	52836	109551	21840	5565	4426
2006	1002	kostanay	Arkalyk	12744	6439	6305	25560	11874	13686	3691	1099	2592	19877	1.38035	0	55	55	0.394426	3.02546	7840	50	0	37	0	289.4	783.2	27.3	99.8	41995	30193	6413	1662	244	944
2006	1003	kostanay	Lisakovsk	7404	3728	3676	26554	13171	13383	7176	2266	4910	285	0.0197917	0	53	53	22.8772	13.7393	6520	47	11	32	19	145.3	400.6	21.8	62.2	41134	9588	19879	6734	2249	602
2006	1004	kostanay	Rudnyi	20121	10311	9810	78550	38928	39622	22059	6600	15459	415	0.0288194	10	60	50	41.4651	15.0534	17208	51	60	10	43	92	348.5	26.7	69.6	120730	18673	75356	13231	3362	3438
2006	1005	kostanay	Altynsarin	3786	1921	1865	10171	5324	4847	2023	703	1320	9910	0.688194	0	11	11	0.224924	1.36386	2229	6	0	11	0	264.5	494.4	18.3	65.5	15980	5423	5738	2572	1006	186
2006	1006	kostanay	Amangeldi	6275	3276	2999	10229	5405	4824	1481	555	926	48605	3.37535	0	12	12	0.010966	0.322689	533	7	0	5	0	257.9	639	10.7	81.3	17985	17510	238	56	8	40
2006	1007	kostanay	Auliekol	12175	6268	5907	30940	15619	15321	6468	2080	4388	20217	1.40396	0	41	41	0.408913	2.48635	8267	34	0	25	0	91.1	351.4	13.8	53.6	49583	25204	13352	5219	2004	939
2006	1008	kostanay	Denisov	5241	2734	2507	15080	7809	7271	3271	1055	2216	12892	0.895278	0	23	23	0.552901	2.36407	7128	18	0	23	0	124	323.6	8.6	55.6	23592	7163	8037	4381	1607	422
2006	1009	kostanay	Zhangeldin	6292	3187	3105	9827	5144	4683	1266	455	811	66100	4.59028	0	13	13	0.0084115	0.286861	556	10	0	6	0	302.3	951.8	5.8	66.9	17385	17163	82	10	8	59
2006	1010	kostanay	Zhetikhara	10405	5340	5065	33236	16112	17124	7572	2296	5276	13818	0.959583	0	54	54	0.937183	4.7265	12950	50	0	37	0	175.8	537.5	2.5	40.2	51213	19560	19685	5993	1636	1324
2006	1011	kostanay	Kamysty	4514	2274	2240	11093	5756	5337	1820	588	1232	23050	1.60069	0	19	19	0.126551	1.19627	2917	14	0	19	0	128.4	439.1	11.7	54.3	17427	8893	3611	2880	402	197
2006	1012	kostanay	Karabalyk	7582	3928	3654	24215	12505	11710	6035	1923	4112	13955	0.969097	0	43	43	0.842852	3.20898	11762	38	0	28	0	133.6	324	8	46.7	37832	11133	14954	5984	2244	886
2006	1013	kostanay	Karasu	7749	3967	3782	19773	10274	9499	3825	1258	2567	23636	1.64139	0	20	20	0.224023	1.55742	5295	15	0	20	0	86.9	256.3	10.3	50.8	31347	10198	11196	4413	1362	600
2006	1014	kostanay	Kostanai	14527	7464	7063	43875	22294	21581	9070	3043	6027	14658	1.01792	0	58	58	2.34636	6.17219	34393	54	0	7	0	196.3	477.9	9.1	30.6	67472	20882	28663	8098	3962	1078
2006	1015	kostanay	Mendikara	7591	3852	3739	21636	11243	10393	4931	1645	3286	13696	0.951111	0	23	23	0.265187	1.71355	3632	18	0	17	0	121.3	427.9	5.9	57.3	34158	13859	13873	2820	1414	412
2006	1016	kostanay	Nauryzym	4115	2121	1994	9119	4713	4406	1190	373	817	28626	1.98792	0	16	16	0.0450639	0.679517	1290	11	0	16	0	119.2	496.9	9.1	50.5	14424	9944	1945	1043	215	261
2006	1017	kostanay	Sarykol	6182	3149	3033	17310	8977	8333	3220	1057	2163	12360	0.858333	0	25	25	0.39644	2.15791	4900	21	0	25	0	163	406.8	9.1	40.9	26712	9596	8662	5643	720	227
2006	1018	kostanay	Taran	6276	3220	3056	18067	9210	8857	4087	1317	2770	14335	0.995486	0	57	57	2.36093	5.68659	33844	51	0	38	0	197.3	522.4	10.9	44	28430	7033	10913	5012	2904	473
2006	1019	kostanay	Uzynkol	6290	3279	3011	17456	8938	8518	3822	1280	2542	14155	0.982986	0	22	22	0.226139	1.57607	3201	18	0	22	0	117.3	367	7.7	49.1	27568	11290	11446	2783	525	262
2006	1020	kostanay	Fedorov	6748	3381	3367	19362	10022	9340	4299	1384	2915	13707	0.951875	0	50	50	0.845626	3.33179	11591	37	0	35	0	99.9	340.3	12.6	59.2	30409	5106	10580	8875	2495	590
2006	1101	mangystau	Aktau	52385	26782	25603	123753	61600	62153	11461	3094	8367	489	0.0339583	0	60	60	23.7342	23.5592	11606	54	0	7	12	162.5	636.1	56.3	82	187599	131179	37769	3384	415	1931
2006	1102	mangystau	Zhanaozen	29296	15104	14192	46872	23255	23617	3204	1023	2181	679	0.0471528	0	60	60	11.4315	17.1665	7762	56	0	35	0	182.9	559.9	18.7	67.5	79372	77023	1248	85	14	176
2006	1103	mangystau	Beineu	14262	7209	7053	21077	10693	10384	1764	620	1144	56974	3.95653	0	46	46	0.0916558	1.31249	5222	41	0	25	0	178.5	539.7	19.6	65.3	37103	36897	52	6	3	13
2006	1104	mangystau	Karakhiyan	9103	4700	4403	15073	7839	7234	1676	603	1073	98811	6.86187	0	53	53	0.0694558	1.12159	6863	42	0	7	0	98.5	568.1	14.3	73.6	25852	25747	2	0	0	29
2006	1105	mangystau	Mangystau	10734	5412	5322	16265	8749	7516	1898	700	1198	74073	5.14396	0	27	27	0.0381921	0.724593	2829	22	0	22	0	154.1	571.3	15.3	80.6	28897	28885	0	0	0	0
2006	1106	mangystau	Tupkaragan	5287	2755	2532	9223	4748	4475	1097	377	720	10726	0.744861	0	59	59	0.663062	3.73133	7112	46	0	34	0	253.2	468.7	19.2	58	15607	15338	157	13	0	41
2006	1201	pavlodar	Pavlodar	59198	29991	29207	212898	101292	111606	42426	12202	30224	1062	0.07375	0	60	60	32.2627	19.5236	34263	56	60	0	24	188.4	618.3	61.6	115.4	314522	108477	153805	23306	8531	7647
2006	1202	pavlodar	Aksu	14240	7177	7063	43074	21593	21481	8608	2654	5954	15199	1.05549	0	59	59	2.36496	6.88281	35945	55	0	45	0	191.8	671.7	24.7	70.2	65922	27225	27811	4170	2342	1393
2006	1203	pavlodar	Ekibastuz	31504	16068	15436	95799	46255	49544	13517	3994	9523	36166	2.51153	0	60	60	1.91229	7.55539	69160	56	0	6	0	134.7	555.2	31	73.1	140820	66270	53174	7647	3080	4030
2006	1204	pavlodar	Aktogai	5115	2631	2484	10828	5562	5266	2042	710	1332	17976	1.24833	0	20	20	0.113874	1.13153	2047	15	0	6	0	101.1	694.9	13.6	64.4	17985	13177	2486	1056	382	183
2006	1205	pavlodar	Bayanauyl	8358	4271	4087	18216	9439	8777	2774	961	1813	34364	2.38639	0	47	47	0.410255	2.69295	14098	41	0	43	0	102.7	477.7	13.7	52.2	29348	25518	2598	321	380	235
2006	1206	pavlodar	Zhelezin	4776	2460	2316	13820	7197	6623	3055	1018	2037	15257	1.05951	0	22	22	0.139215	1.24404	2124	18	0	21	0	74.8	559.2	11.8	51.2	21651	9321	9300	1039	1097	266
2006	1207	pavlodar	Ertis	6751	3517	3234	17685	9164	8521	3328	1098	2230	20397	1.41646	0	33	33	0.285483	1.8789	5823	28	0	7	0	105.5	551.5	11.4	46	27764	16119	6579	2285	1487	259
2006	1208	pavlodar	Kashyr	6009	3037	2972	15557	7907	7650	3495	1154	2341	13060	0.906944	0	30	30	0.277489	1.91161	3624	25	0	6	0	169.4	647.8	13	49.8	25061	10088	10851	1763	1321	201
2006	1209	pavlodar	Lebyazh'e	4405	2309	2096	10507	5528	4979	1739	578	1161	14882	1.03347	0	15	15	0.136742	1.12068	2035	11	0	6	0	237.8	795	18.6	50.9	16651	13274	1996	324	246	219
2006	1210	pavlodar	Mai	3548	1825	1723	8502	4565	3937	1415	479	936	32860	2.28194	0	19	19	0.0906269	0.932769	2978	14	0	19	0	218	784.6	20	60	13465	11456	990	230	197	235
2006	1211	pavlodar	Pavlodar	6414	3267	3147	18984	9864	9120	3783	1275	2508	11155	0.774653	0	60	60	2.17454	6.39549	24257	55	0	6	0	206.9	840.3	11.1	28.1	29181	12810	10717	2413	1573	428
2006	1212	pavlodar	Uspen	3555	1804	1751	10278	5326	4952	2118	680	1438	10293	0.714792	0	21	21	0.370835	2.00067	3817	17	0	6	0	88.6	551.3	16	43.6	15951	5220	4617	3359	1701	154
2006	1213	pavlodar	Sharbakty	5806	2913	2893	15560	7913	7647	3224	1065	2159	12813	0.889792	0	35	35	0.499337	2.54229	6398	27	0	25	0	89.8	543.2	15.2	44	24590	9463	8932	3392	1621	351
2006	1301	north kazakhstan	Petropavl	32701	16661	16040	127126	60109	67017	31123	8750	22373	386	0.0268056	9	60	51	38.3964	17.9702	14821	52	60	28	40	231.4	760.8	25.4	47.5	190950	35323	133173	6116	2796	7519
2006	1302	north kazakhstan	Aiyrtau	11850	6074	5776	31343	16245	15098	7219	2367	4852	18537	1.28729	0	32	32	0.476668	2.25403	8836	28	0	6	0	133.7	421.2	13.3	60.4	50412	18681	22840	2947	2394	831
2006	1303	north kazakhstan	Akzhar	6163	3155	3008	13805	7306	6499	2224	782	1442	16134	1.12042	0	17	17	0.172803	1.3239	2788	13	0	6	0	172.7	531.8	11.9	71.5	22192	16264	3279	1053	385	317
2006	1304	north kazakhstan	Magzhan Zhumabaev	10289	5335	4954	28770	14831	13939	6435	2029	4406	15241	1.0584	0	36	36	0.433699	2.33317	6610	32	0	27	0	174.8	473.4	9.1	50.1	45494	13588	24578	2556	2486	616
2006	1305	north kazakhstan	Esil	8000	4132	3868	22402	11744	10658	4997	1693	3304	9742	0.676528	0	25	25	0.715869	2.63575	6974	22	0	25	0	108.3	478.6	9.2	57.5	35399	15268	17129	1093	875	232
2006	1306	north kazakhstan	Zhambyl	8356	4242	4114	20904	11026	9878	4378	1463	2915	15028	1.04361	0	23	23	0.246407	1.64743	3703	19	0	6	0	198.2	453.5	10.3	65.6	33638	15827	12603	2810	1074	441
2006	1307	north kazakhstan	Kyzylzhar	10202	5278	4924	32826	16853	15973	7429	2423	5006	12351	0.857708	0	52	52	1.45243	4.32495	17939	43	0	33	0	173.9	401.2	8.7	42.6	50457	11356	32493	1676	2031	905
2006	1308	north kazakhstan	Mamlyut	5828	3046	2782	17230	9022	8208	3887	1241	2646	8346	0.579583	0	36	36	0.570693	2.80171	4763	30	0	7	0	157.3	456.9	10.6	55.9	26945	7080	15583	817	968	1618
2006	1309	north kazakhstan	Shal akyn	6698	3471	3227	17198	9066	8132	4292	1467	2825	9336	0.648333	0	30	30	0.272815	1.96565	2547	25	0	6	0	185.7	528.6	9.3	56.6	28188	12809	11498	1645	1209	210
2006	1310	north kazakhstan	Akkaiyn	6099	3125	2974	18481	9537	8944	3893	1272	2621	9180	0.6375	0	30	30	0.718083	2.84851	6592	26	0	19	0	95.4	487.6	10.3	52.3	28473	10276	11561	2843	1927	407
2006	1311	north kazakhstan	Taiynsha	14622	7537	7085	36908	19148	17760	7345	2295	5050	21851	1.51743	0	45	45	0.596723	2.97618	13039	42	0	7	0	117.5	475.3	10.7	63.3	58875	15723	12803	7561	5816	389
2006	1312	north kazakhstan	Timiryazev	4485	2305	2180	11508	5950	5558	1931	646	1285	9256	0.642778	0	27	27	0.456137	2.22615	4222	23	0	7	0	118	511.2	11.9	57.7	17924	7202	7175	1397	396	358
2006	1313	north kazakhstan	Ualihanov	6879	3460	3419	14846	7798	7048	2087	709	1378	25059	1.74021	0	27	27	0.0731075	1.05187	1832	23	0	6	0	144.1	466.1	10.6	57.5	23812	20728	1507	509	258	375
2006	1314	north kazakhstan	Gabyt Musirepov atyn.	12091	6181	5910	31988	16534	15454	6288	2016	4272	23186	1.61014	0	41	41	0.581127	2.70938	13474	36	0	34	0	83.7	225.1	10	54.9	50367	16957	20229	6431	2141	797
2006	1401	turkistan	Shymkent	149413	76974	72439	332472	159489	172983	44255	13583	30672	1846	0.128194	0	60	60	16.8694	17.6754	31141	57	0	40	12	83	217	32.1	54.1	526140	293143	108408	6196	1559	11770
2006	1403	turkistan	Kentau	24838	12682	12156	51557	24898	26659	7262	2660	4602	12407	0.861597	0	36	36	0.910937	3.23241	11302	31	0	27	0	88	346	23.3	51.3	83657	54467	4992	244	59	1733
2006	1404	turkistan	Turkistan	71718	36673	35045	105947	53570	52377	10865	3893	6972	367	0.0254861	0	56	56	21.3215	15.9826	7825	51	0	48	16	87	247	24	49.1	188530	99332	1255	12	1	927
2006	1405	turkistan	Arys	24007	12152	11855	36187	18311	17876	3553	1207	2346	10052	0.698056	0	50	50	0.597891	3.46193	6010	44	0	25	0	107	328	19.5	65.1	63747	60326	2152	19	13	453
2006	1406	turkistan	Baidibek	19595	9941	9654	30406	15815	14591	3920	1395	2525	11332	0.786944	0	17	17	0.100865	1.01939	1143	14	0	6	0	113	439	13.3	61.6	53921	52964	79	11	1	73
2006	1407	turkistan	Kazykurt	39027	19796	19231	54053	27789	26264	5716	2045	3671	6165	0.428125	0	25	25	0.550527	2.46538	3394	19	0	22	0	60	181	15.6	58.8	98796	93029	0	0	63	241
2006	1408	turkistan	Maktaaral	106074	54229	51845	144372	72516	71856	13086	4356	8730	2813	0.195347	0	47	47	7.07821	6.76293	19911	40	0	32	8	83	271	16.4	52	263532	217841	5579	410	722	1883
2006	1409	turkistan	Ordabasy	31987	16422	15565	51338	26623	24715	5868	2073	3795	4276	0.296944	0	26	26	1.79443	4.0472	7673	23	0	24	0	96	303	15	42.9	89193	83896	1284	73	27	208
2006	1410	turkistan	Otyrar	20227	10302	9925	32193	16754	15439	3563	1246	2317	29880	2.075	0	19	19	0.086747	0.916733	2592	16	0	19	0	99	298	14.3	62.2	55983	55809	47	5	0	14
2006	1411	turkistan	Sairam	91646	46561	45085	136956	69660	67296	14581	5283	9298	1765	0.122569	0	42	42	6.13711	7.84311	10832	38	0	30	0	54	186	15.9	55.3	243183	65507	5975	579	214	1203
2006	1412	turkistan	Saryagash	92414	47095	45319	133182	67584	65598	13128	4424	8704	11553	0.802292	0	54	54	2.42457	6.77281	28011	50	0	7	0	69	291	16.7	61	238724	208259	2433	256	326	2013
2006	1413	turkistan	Sozak	18906	9686	9220	28974	15098	13876	3292	1230	2062	66962	4.65014	0	26	26	0.108375	1.08315	7257	22	0	19	0	107	442	13.5	52	51172	46406	971	64	16	65
2006	1414	turkistan	Tole bi	38581	19856	18725	63332	32407	30925	8726	3018	5708	4597	0.319236	0	26	26	1.08266	3.60572	4977	22	0	20	0	71	235	16.1	56.6	110639	76279	7762	456	242	725
2006	1415	turkistan	Tulkibas	31205	15746	15459	54365	27309	27056	7739	2674	5065	3572	0.248056	0	29	29	1.95213	4.76011	6973	26	0	24	0	81	269	18.9	58.2	93309	74497	6735	778	415	357
2006	1416	turkistan	Shardara	28245	14379	13866	41082	20895	20187	3715	1353	2362	19076	1.32472	0	28	28	0.267299	1.73099	5099	25	0	17	0	106	358	15.7	57.2	73042	69774	2099	110	66	303
2006	1501	almaty city	almaty city	249355	127802	121553	845841	394882	450959	152700	43505	109195	1131	0.0785417	0	60	60	40.0354	20.6054	45280	56	59	26	48	65.2	188.3	75.8	89.5	1247896	579796	466867	18605	7083	24654
2006	1601	astana city	astana city	104512	53634	50878	400846	199585	201261	45080	14650	30430	1328	0.0922222	0	60	60	42.3562	16.0408	56249	53	59	10	46	111.3	327.4	66.1	77.3	550438	323021	158278	19349	9252	10846
2007	101	akmola	Kokshetau	31463	16183	15280	94109	43822	50287	16355	4613	11742	754	0.0523611	0	61	61	18.0597	16.7957	13617	57	0	31	12	194.3	274.7	24.2	65.4	141927	69476	49710	7043	2590	4141
2007	102	akmola	Stepnogor	13895	7147	6748	42099	20031	22068	9872	2770	7102	2585	0.179514	0	55	55	5.10368	10.7063	13193	52	0	5	0	229.3	507	34.2	80.8	65866	21022	34607	3697	2207	1512
2007	103	akmola	Akkol	7018	3561	3457	19343	10020	9323	3674	1106	2568	17537	1.21785	0	33	33	0.276558	1.97126	4850	28	0	32	0	93.4	407.1	22.4	65.2	30035	11736	11831	1916	1814	706
2007	104	akmola	Arshaly	5813	3035	2778	16158	8130	8028	3201	990	2211	11146	0.774028	0	35	35	1.22403	3.51559	13643	32	0	5	0	151.6	410.8	24.4	62.1	25172	7141	11877	1959	1710	415
2007	105	akmola	Astrahan	7158	3710	3448	18108	9131	8977	3670	1170	2500	13591	0.943819	0	20	20	0.354205	1.74234	4814	15	0	20	0	90.3	326.6	16.1	74.4	28936	12635	8499	2222	1622	507
2007	106	akmola	Atbasar	13038	6614	6424	34144	17314	16830	6723	2080	4643	20140	1.39861	0	46	46	0.46291	2.6905	9323	43	0	29	0	167.8	511	18	72.6	53905	17837	20785	5969	3256	1184
2007	107	akmola	Bulandy	9354	4689	4665	23229	12012	11217	4723	1424	3299	9965	0.692014	0	35	35	0.445961	2.53557	4444	31	0	27	0	155.9	381.6	17.2	68.7	37306	12382	17277	1935	2356	577
2007	108	akmola	Egindikol	2031	1052	979	4572	2411	2161	856	314	542	9783	0.679375	0	21	21	0.204436	1.50847	2000	18	0	5	0	135.6	488.1	27.4	104.3	7459	3427	1839	933	213	138
2007	109	akmola	Enbekshilder	4678	2374	2304	11490	6080	5410	2505	809	1696	20606	1.43097	0	15	15	0.187033	1.29583	3854	12	0	15	0	260.2	558.4	14.3	68.1	18673	11884	4761	431	388	327
2007	110	akmola	Ereimentau	8867	4539	4328	22551	12138	10413	3665	1190	2475	32949	2.28812	0	45	45	0.222981	1.91786	7347	39	0	34	0	197.2	771.6	17.8	63	35083	20947	8245	2578	1337	564
2007	111	akmola	Esil	7137	3617	3520	19343	10077	9266	3919	1198	2721	15811	1.09799	0	37	37	0.364493	2.20931	5763	34	0	20	0	132.8	428.2	16.8	65.3	30399	7996	11756	4691	1592	946
2007	112	akmola	Zhaksy	6654	3416	3238	16005	8368	7637	2691	869	1822	18467	1.28243	0	22	22	0.196459	1.37112	3628	19	0	16	0	147.6	426.7	11.7	54	25350	12025	5310	4006	1181	436
2007	113	akmola	Zharkain	4959	2497	2462	12576	6777	5799	2045	616	1429	22287	1.54771	0	26	26	0.108404	1.20565	2416	22	0	23	0	170.3	516	18.8	55.8	19580	8600	5922	1966	397	648
2007	114	akmola	Zerendi	10852	5574	5278	27052	14057	12995	5168	1620	3548	15441	1.07229	0	26	26	1.11722	3.18499	17251	23	0	5	0	168.6	421.5	12.5	54.8	43072	26211	11294	1500	1806	545
2007	115	akmola	Korgalzhyn	3590	1856	1734	6486	3367	3119	1241	414	827	16845	1.16979	0	18	18	0.0655981	0.820142	1105	15	0	5	0	90.4	443	22.2	78.7	11317	9942	566	267	152	83
2007	116	akmola	Sandyktau	5468	2812	2656	14667	7611	7056	3458	1130	2328	11907	0.826875	0	19	19	0.333669	1.69501	3973	16	0	5	0	77	179.6	17.3	73.3	23593	4721	13339	970	1653	120
2007	117	akmola	Tselinograd	10919	5539	5380	26775	13694	13081	4513	1357	3156	14136	0.981667	0	48	48	2.83447	5.30148	40068	43	0	43	0	89.7	389.3	27	58.5	42207	27672	7136	1722	1776	783
2007	118	akmola	Shortandy	7256	3647	3609	19205	10045	9160	3565	1121	2444	8687	0.603264	0	38	38	0.947738	3.09692	8233	26	0	28	0	115.9	397.2	15.1	54.3	30026	9526	11105	2505	2093	533
2007	119	akmola	Schuch'e	17390	8968	8422	50841	25466	25375	10422	3125	7297	11470	0.796528	0	55	55	1.21099	4.63849	13890	52	0	37	0	101.5	459.1	21.2	48.7	78653	30639	37187	2871	2625	923
2007	201	aktobe	Aktobe	71266	36954	34312	199088	94449	104639	29221	8170	21051	4324	0.300278	0	61	61	8.81684	14.5914	38124	58	0	5	0	185.5	432.1	87.3	109	299575	198296	63354	18813	2930	7140
2007	202	aktobe	Alga	10891	5553	5338	26348	13034	13314	3926	1248	2678	13405	0.930903	0	37	37	0.421559	2.3506	5651	32	0	27	0	90.8	315.2	19.3	52.9	41165	31477	4409	2623	615	416
2007	203	aktobe	Aiteke bi	9783	4977	4806	19816	10212	9604	2261	771	1490	65973	4.58146	0	25	25	0.0327255	0.63867	2159	22	0	19	0	101	315.6	15.2	56.6	31860	29504	1262	495	59	139
2007	204	aktobe	Baiganin	7728	3996	3732	14498	7560	6938	1698	613	1085	94295	6.54826	0	23	23	0.0175831	0.462804	1658	20	0	6	0	150.6	372.3	17.6	77.3	23924	23912	0	0	1	0
2007	205	aktobe	Kargaly	4478	2286	2192	11746	5949	5797	2090	688	1402	9127	0.633819	0	30	30	0.545963	2.51735	4983	27	0	17	0	126.1	350.9	26.4	62.1	18314	10753	3881	2275	778	124
2007	206	aktobe	Kobda	6592	3353	3239	14790	7664	7126	2266	752	1514	24899	1.7291	0	39	39	0.109362	1.36965	2723	35	0	18	0	76.5	242.2	18.7	61.3	23648	18976	1906	1787	372	102
2007	207	aktobe	Martuk	7923	4074	3849	19739	10116	9623	3721	1209	2512	11995	0.832986	0	27	27	0.274614	1.8042	3294	23	0	20	0	79.7	356.9	20.1	50.7	31383	17472	5616	5583	1038	770
2007	208	aktobe	Mugalzhar	18330	9443	8887	42160	21171	20989	5008	1616	3392	37030	2.57153	0	59	59	0.448177	2.96234	16596	53	0	33	0	141.7	327.6	19.1	58.5	65498	57537	4698	1667	267	387
2007	209	aktobe	Oiyl	6773	3500	3273	11851	6199	5652	1372	464	908	19087	1.32549	0	15	15	0.0419657	0.644054	801	12	0	5	0	150.4	240.5	16.6	58.7	19996	19774	161	1	1	51
2007	210	aktobe	Temir	11358	5900	5458	22638	11420	11218	2524	814	1710	18982	1.31819	0	35	35	0.186334	1.63936	3537	30	0	6	0	134.1	369.4	18.9	63	36520	35914	325	59	10	78
2007	211	aktobe	Hromtau	10999	5623	5376	27243	13685	13558	3791	1191	2600	23048	1.60056	0	60	60	0.922379	4.75087	21259	57	0	60	0	95	365.9	20.2	62.9	42033	31269	6230	2368	647	489
2007	212	aktobe	Shalkar	14284	7515	6769	28041	14403	13638	3708	1211	2497	105645	7.33646	0	45	45	0.057059	0.973179	6028	39	0	18	0	117.2	390.6	20.6	62.1	46033	45297	463	21	16	175
2007	213	aktobe	Yrgyz	5473	2774	2699	9086	4789	4297	946	328	618	70445	4.89201	0	22	22	0.0122223	0.414145	861	17	0	5	0	115.9	283.4	20	81.2	15505	15486	16	1	0	1
2007	301	almaty	Taldykorgan	31606	16235	15371	89007	41089	47918	13709	3830	9879	639	0.044375	0	60	60	15.5743	16.3943	9952	56	0	5	10	107.7	147	11.3	23	134322	83409	37442	1170	1554	2699
2007	302	almaty	Kapshagai	13142	6748	6394	33496	16325	17171	5029	1485	3544	95	0.00659722	0	49	49	29.7789	12.4395	2829	41	28	8	31	93	44	18.8	38	51667	28555	18329	770	501	533
2007	303	almaty	Tekeli	5502	2812	2690	16273	8111	8162	4456	1366	3090	38	0.00263889	11	38	27	21.3421	7.69578	811	20	17	11	17	63.2	16	19.1	59.1	26231	10056	13643	403	489	684
2007	304	almaty	Aksy	11547	5896	5651	22026	11930	10096	3447	1162	2285	22597	1.56924	0	17	17	0.0657609	0.804584	1486	14	0	5	0	133.3	57	16.5	73.3	37020	34971	1528	21	61	155
2007	305	almaty	Alakol	20383	10522	9861	48472	25610	22862	7385	2511	4874	60703	4.21549	0	53	53	0.149301	1.56714	9063	41	0	31	0	131.4	105	13.5	50.1	76240	61095	13243	127	174	821
2007	306	almaty	Balkhash	9585	4839	4746	18095	9694	8401	2499	829	1670	64209	4.45896	0	20	20	0.0323475	0.555362	2077	17	0	16	0	135	43	13.2	71.2	30179	27300	2037	97	273	43
2007	307	almaty	Enbekshikazakh	55775	28398	27377	131194	67219	63975	20072	6728	13344	15053	1.04535	0	34	34	1.00797	3.39664	15173	31	0	32	0	84.3	201	12.3	37.6	207041	97837	32754	1217	1627	1313
2007	308	almaty	Zhambyl	29319	14824	14495	76857	39487	37370	10128	3384	6744	29574	2.05375	0	52	52	0.339251	2.34597	10033	46	0	36	0	94.5	109	13	33.8	116304	91352	13182	496	892	801
2007	309	almaty	Kerbulak	15911	7998	7913	30737	16134	14603	4405	1451	2954	18036	1.2525	0	37	37	0.160623	1.58848	2897	31	0	21	0	60.7	32	13.3	57.5	51053	42832	6139	207	114	299
2007	310	almaty	Koksu	10269	5248	5021	25298	13061	12237	3846	1280	2566	11356	0.788611	0	28	28	0.280116	1.75322	3181	23	0	23	0	83.9	36	17.3	48.8	39413	30379	5622	111	347	372
2007	311	almaty	Karatal	13122	6611	6511	31121	15781	15340	5091	1597	3494	38140	2.64861	0	39	39	0.0976665	1.29999	3725	35	0	23	0	148.3	75	12.1	41.7	49334	29227	11320	224	405	332
2007	312	almaty	Karasai	40237	20612	19625	104027	52496	51531	15766	5015	10751	3279	0.227708	0	58	58	7.26319	10.4054	23816	53	0	52	0	93.3	140	17.4	29	160030	88996	37953	1333	1706	1866
2007	313	almaty	Panfilov	37092	19072	18020	72180	36564	35616	8380	2946	5434	18116	1.25806	0	45	45	0.353003	2.52818	6395	42	0	26	0	64.2	80	14.2	48.5	117652	74047	5044	104	66	554
2007	314	almaty	Raiymbek	26021	13123	12898	47007	25236	21771	6648	2400	4248	22668	1.57417	0	15	15	0.044865	0.644552	1017	12	0	15	0	55.6	47	13.2	49.2	79676	78622	236	6	8	41
2007	315	almaty	Sarkant	11784	6127	5657	26027	13526	12501	4793	1571	3222	17996	1.24972	0	24	24	0.143865	1.25013	2589	21	0	20	0	84.7	37	16.1	66.8	42604	32953	8441	57	250	458
2007	316	almaty	Talgar	33600	17302	16298	99215	50486	48729	13858	4261	9597	9302	0.645972	0	54	54	2.33767	6.4218	21745	47	0	44	0	101.4	133	12.6	31.5	146673	76585	36406	1294	1203	1225
2007	317	almaty	Eskeldi	12970	6743	6227	31624	16396	15228	5609	1802	3807	6710	0.465972	0	35	35	1.18525	3.77423	7953	31	0	24	0	48.8	28	13.7	44.3	50203	33912	12645	272	967	919
2007	318	almaty	Uigyr	19660	9956	9704	38760	20130	18630	5345	1975	3370	13850	0.961806	0	28	28	0.162238	1.43324	2247	24	0	19	0	75.8	44	11.8	35.2	63765	26173	1193	34	14	59
2007	319	almaty	Ile	34420	17585	16835	94152	47307	46845	12717	3751	8966	13519	0.938819	0	60	60	1.6394	5.85652	22163	54	0	36	0	108.6	152	14.4	29.7	141289	77171	42598	1870	2078	1406
2007	401	atyrau	Atyrau	59096	30266	28830	131263	63590	67673	16885	4552	12333	6313	0.438403	0	61	61	3.42864	10.4317	21645	58	0	47	0	233	749.4	45.6	100.4	207244	169087	28991	1065	509	2071
2007	402	atyrau	Zhylyoi	24055	12235	11820	41737	20926	20811	3935	1204	2731	40261	2.7959	0	52	52	0.251484	2.35499	10125	48	0	26	0	110.8	315.7	17.5	45.9	69727	68318	748	68	3	228
2007	403	atyrau	Inder	9247	4846	4401	18770	9759	9011	2671	867	1804	19691	1.36743	0	18	18	0.0989284	1.02231	1948	14	0	6	0	149.8	459.8	20.8	71.3	30688	29527	979	36	7	48
2007	404	atyrau	Isatai	7978	4168	3810	14558	7587	6971	1789	604	1185	21176	1.47056	0	32	32	0.260531	1.83497	5517	27	0	32	0	122.4	456.8	20	68.9	24325	24273	22	6	1	4
2007	405	atyrau	Kurmangazy	17111	8775	8336	36913	19085	17828	4787	1469	3318	35745	2.48229	0	14	14	0.0595608	0.692792	2129	10	0	12	0	173.4	649.5	15.3	52.7	58811	56936	1654	26	14	70
2007	406	atyrau	Kyzylkoga	10908	5667	5241	19324	10153	9171	2214	721	1493	40294	2.79819	0	26	26	0.118355	1.21021	4769	23	0	21	0	166.6	530.1	14.8	60.5	32446	32388	37	2	0	4
2007	407	atyrau	Makat	9347	4789	4558	16722	8453	8269	1775	511	1264	7207	0.500486	0	48	48	0.98446	4.59964	7095	44	0	38	0	142.3	632.6	16	72.2	27844	27155	456	39	20	71
2007	408	atyrau	Mahambet	8995	4563	4432	18171	9296	8875	2436	804	1632	15787	1.09632	0	37	37	0.218661	1.66941	3452	27	0	23	0	140.9	362	16.4	52.3	29602	29341	177	14	5	14
2007	501	east kazakhstan	Oskemen	47966	24358	23608	202560	96359	106201	48301	13727	34574	520	0.0361111	11	61	50	42.8846	15.4567	22300	51	61	11	46	141.9	140.5	32.3	69.9	298827	73529	208894	3738	3834	3321
2007	504	east kazakhstan	Kurchatov	2275	1172	1103	7118	3690	3428	966	234	732	249	0.0172917	0	35	35	9.44578	10.1415	2352	32	0	5	7	115.4	153.8	29.8	76	10359	3727	5859	226	142	167
2007	505	east kazakhstan	Leninogorsk	10121	5150	4971	39733	19690	20043	10203	2693	7510	6259	0.434653	0	60	60	1.70618	6.93791	10679	56	0	6	0	118.5	217	25.7	74.6	60057	5203	51843	663	632	625
2007	506	east kazakhstan	Semei	63857	32321	31536	208048	97498	110550	36224	9970	26254	56704	3.93778	0	61	61	0.81735	4.52745	46347	58	0	36	0	190.8	270	43.4	69.7	308129	186662	99290	2734	3144	11743
2007	507	east kazakhstan	Abai	4835	2360	2475	9437	5108	4329	1665	568	1097	34494	2.39542	0	38	38	0.0876094	1.15685	3022	33	0	5	0	150.5	493.8	27.6	48.3	15937	15701	130	2	20	14
2007	508	east kazakhstan	Ayagoz	22558	11426	11132	45887	23710	22177	6556	2106	4450	81005	5.62535	0	55	55	0.144423	1.74454	11699	49	0	33	0	135.9	177.1	22	65.8	75001	70487	2990	109	197	562
2007	509	east kazakhstan	Beskaragai	5753	2834	2919	14956	7905	7051	3708	1183	2525	18078	1.25542	0	38	38	0.330402	1.9882	5973	33	0	5	0	152.6	251	14.8	49.1	24417	15856	6575	274	770	623
2007	510	east kazakhstan	Boroduliha	8411	4334	4077	27680	14877	12803	5463	1665	3798	11092	0.770278	0	28	28	0.824829	3.02559	9149	25	0	25	0	128	200.5	21.5	57.7	41554	11124	23380	614	4599	829
2007	511	east kazakhstan	Glubokoe	10985	5653	5332	42692	22024	20668	11811	3691	8120	13438	0.933194	0	54	54	1.80801	5.05773	24296	48	0	45	0	143.5	219.8	14.7	46.1	65488	13500	48182	771	1426	589
2007	512	east kazakhstan	Zharma	13143	6765	6378	30826	16094	14732	5399	1731	3668	39440	2.73889	0	35	35	0.250532	1.83027	9881	31	0	31	0	153.8	204.5	19.2	55.3	49368	43876	4047	291	409	264
2007	513	east kazakhstan	Zaisan	10861	5569	5292	23423	12199	11224	3682	1307	2375	17493	1.21479	0	38	38	0.212485	1.90549	3717	33	0	27	0	92	120.7	22.1	58.6	37966	35604	1739	13	17	418
2007	514	east kazakhstan	Zyryan	15083	7658	7425	54400	27390	27010	15458	4613	10845	20351	1.41326	0	55	55	0.816078	3.95649	16608	52	0	33	0	90.8	176.9	21.2	90.7	84941	14100	66771	868	1150	1118
2007	515	east kazakhstan	Kokpekty	9185	4779	4406	25096	13354	11742	4841	1563	3278	26047	1.80882	0	21	21	0.171536	1.28882	4468	18	0	20	0	125.5	312	15.9	58.4	39122	29175	8016	81	721	774
2007	516	east kazakhstan	Korshim	9983	5168	4815	24636	12993	11643	4305	1466	2839	40655	2.82326	0	33	33	0.0668798	0.999067	2719	27	0	20	0	59.1	64.3	19.3	68.6	38924	35098	3451	37	83	120
2007	517	east kazakhstan	Katonkaragai	9581	4978	4603	25342	13363	11979	4614	1513	3101	23682	1.64458	0	21	21	0.123638	1.13352	2928	18	0	6	0	40.6	88.8	18.8	67.8	39537	31308	7519	41	238	309
2007	518	east kazakhstan	Tarbagatai	17219	8886	8333	37575	20285	17290	4943	1713	3230	40347	2.80187	0	26	26	0.0994622	1.05117	4013	23	0	26	0	115.7	125.6	16.6	52.8	59737	58886	644	10	83	47
2007	519	east kazakhstan	Ulan	8373	4277	4096	26861	13838	13023	5972	1977	3995	18102	1.25708	0	47	47	0.768865	2.94989	13918	34	0	29	0	109.8	182.9	12.9	42.4	41206	27231	12377	408	459	207
2007	520	east kazakhstan	Urzhar	23530	12067	11463	51804	27421	24383	8506	2843	5663	42952	2.98278	0	35	35	0.200992	1.51894	8633	31	0	31	0	137.5	187.6	17.6	45.6	83840	74961	7288	107	477	245
2007	521	east kazakhstan	Shemonaiha	9199	4704	4495	32217	16536	15681	8687	2564	6123	6721	0.466736	0	45	45	2.26157	5.82243	15200	42	0	39	0	112	162	21.6	63.4	50103	5123	41078	628	2070	281
2007	601	jambyl	Taraz	85659	43707	41952	219834	101537	118297	32961	9657	23304	239	0.0165972	14	60	46	45.4059	13.1962	10852	45	60	15	50	126.8	260.2	48	131.8	338454	195032	86423	614	2894	6623
2007	602	jambyl	Baizak	24857	12747	12110	48422	24913	23509	5475	1913	3562	10409	0.722847	0	46	46	0.630704	2.81007	6565	30	0	28	0	131.9	376.1	10.2	46.7	78754	64459	2706	209	241	405
2007	603	jambyl	Zhambyl	24905	12727	12178	45788	23770	22018	5550	1914	3636	5001	0.347292	0	52	52	3.22196	6.84667	16113	47	0	46	0	142.3	160.2	10.5	39.7	76243	53612	3903	404	359	1062
2007	604	jambyl	Zhualy	18517	9462	9055	28920	15205	13715	4074	1362	2712	5476	0.380278	0	33	33	0.628744	2.70764	3443	29	0	13	0	88.4	116.2	15.7	68	51511	44578	4299	457	252	114
2007	605	jambyl	Kordai	37384	19095	18289	63402	32018	31384	9110	2808	6302	14103	0.979375	0	47	47	0.77012	3.13445	10861	39	0	33	0	88.3	192.6	14	43.5	109896	53638	17096	826	962	362
2007	606	jambyl	Turar Ryskulov	20486	10408	10078	36035	19089	16946	4545	1450	3095	15250	1.05903	0	31	31	0.390295	2.18371	5952	28	0	27	0	92.1	243.5	15	65	61066	55191	3336	314	225	408
2007	607	jambyl	Merke	23118	11677	11441	43198	21924	21274	6307	1979	4328	10896	0.756667	0	32	32	0.516703	2.65591	5630	29	0	5	0	128.8	200	15.5	52	72623	49603	7133	728	498	397
2007	608	jambyl	Moiynkum	10253	5271	4982	19212	10344	8868	2659	863	1796	82131	5.70354	0	35	35	0.0380246	0.648217	3123	23	0	16	0	148.9	336.4	14.3	77	32124	28279	2778	171	78	76
2007	609	jambyl	Sarysu	14634	7468	7166	26541	13874	12667	3181	1040	2141	51820	3.59861	0	24	24	0.0556349	0.7946	2883	20	0	24	0	149.6	278.7	12.6	84.3	44356	40175	2484	262	86	213
2007	610	jambyl	Talas	15428	7818	7610	31118	16254	14864	4373	1366	3007	19460	1.35139	0	54	54	0.246403	2.25385	4795	42	0	26	0	114.2	185	15.3	72	50919	42995	4130	265	286	259
2007	611	jambyl	Shu	28481	14353	14128	56654	28751	27903	8129	2550	5579	19198	1.33319	0	53	53	0.470257	3.12367	9028	49	0	39	0	131	422.5	15.2	60	93264	64114	12353	719	901	873
2007	701	west kazakhstan	Oral	46608	23829	22779	158859	74915	83944	30660	8659	22001	451	0.0313194	0	60	60	29.5144	20.4107	13311	55	0	7	28	213.3	388.2	54.6	117.9	236127	118647	99146	6345	855	5171
2007	702	west kazakhstan	Akzhaiyk	13244	6791	6453	27430	14607	12823	3951	1290	2661	45428	3.15472	0	28	28	0.0500132	0.811508	2272	25	0	19	0	134.8	275.1	15.5	60.7	44625	42412	1830	74	4	127
2007	703	west kazakhstan	Borli	13430	6921	6509	36923	19368	17555	5253	1706	3547	6419	0.445764	0	28	28	0.103754	1.03746	666	9	0	19	0	110.1	302.1	15.8	45.8	55606	35010	11670	4698	234	1043
2007	704	west kazakhstan	Zhanakala	7761	3932	3829	14158	7392	6766	1757	545	1212	37813	2.6259	0	19	19	0.0294872	0.594185	1115	16	0	14	0	169.4	362.8	16.5	65	23676	23129	104	23	4	311
2007	705	west kazakhstan	Zhanibek	5347	2773	2574	11345	6000	5345	1651	447	1204	15141	1.05146	0	15	15	0.0355327	0.625551	538	11	0	5	0	152.1	260.8	16.3	77.4	18343	17676	506	27	3	31
2007	706	west kazakhstan	Zelenov	11563	5910	5653	34078	17392	16686	8206	2714	5492	13667	0.949097	0	57	57	1.15702	4.1773	15813	45	0	30	0	90.9	133.5	13.5	41.6	53847	25395	23225	1901	304	973
2007	707	west kazakhstan	Kaztalovka	11429	5894	5535	21504	11457	10047	3078	941	2137	35192	2.44389	0	18	18	0.0516026	0.694257	1816	14	0	16	0	152.2	383.3	14.2	53.3	36011	35451	289	22	5	179
2007	708	west kazakhstan	Karatobe	6183	3199	2984	11834	6374	5460	1466	505	961	17340	1.20417	0	19	19	0.0606113	0.833736	1051	16	0	5	0	157.8	311.2	16.5	74.7	19483	19356	100	5	1	10
2007	709	west kazakhstan	Bokeiordasy	5459	2750	2709	11328	6121	5207	1421	422	999	34354	2.38569	0	11	11	0.0178727	0.37709	614	8	0	5	0	180.3	390.1	18.2	71.8	18208	18191	0	0	0	15
2007	710	west kazakhstan	Syrym	7794	3987	3807	15951	8385	7566	2180	689	1491	22059	1.53187	0	22	22	0.0597489	0.866836	1318	19	0	6	0	123	201.5	14.4	72.1	25925	25628	225	21	23	0
2007	711	west kazakhstan	Taskala	4621	2316	2305	12319	6371	5948	2052	623	1429	15459	1.07354	0	21	21	0.0845462	1.02231	1307	18	0	6	0	115.7	352.6	13.2	67	18992	16358	2005	112	9	274
2007	712	west kazakhstan	Terekti	11001	5663	5338	26940	13839	13101	4854	1620	3234	16036	1.11361	0	47	47	0.544462	3.16574	8731	40	0	47	0	123.5	271	11.5	49.9	42795	33973	5472	1952	76	420
2007	713	west kazakhstan	Shyngyrlau	5130	2589	2541	11621	5944	5677	2090	709	1381	12870	0.89375	0	24	24	0.120901	1.24353	1556	20	0	23	0	100	407.4	14.5	68.4	18841	15913	1379	728	26	630
2007	801	karaganda	Karagandy	94440	48268	46172	296456	140379	156077	62476	17202	45274	902	0.0626389	8	61	53	39.5876	15.9661	35708	54	61	8	42	137	195.6	81.05	114.36	453372	150478	217288	23563	15194	14441
2007	802	karaganda	Balkhash	18050	9206	8844	47364	23213	24151	8290	2121	6169	1778	0.123472	0	59	59	4.90382	10.7465	8719	53	0	31	0	159.7	457.4	31.49	83.65	73704	41878	24672	1626	1379	1097
2007	803	karaganda	Zhezkazgan	22251	11332	10919	65353	32266	33087	9654	2733	6921	101	0.00701389	19	60	41	49.2871	10.9122	4978	31	60	19	53	121.3	456.3	40.4	100.64	97258	58330	27034	4026	1375	1271
2007	804	karaganda	Karazhal	5806	2983	2823	11625	5776	5849	1584	487	1097	39	0.00270833	10	36	26	22.8462	7.58385	891	23	23	10	23	121.1	305.3	13.16	58.45	19015	13457	3980	461	182	169
2007	805	karaganda	Saran	7760	3939	3821	34968	17364	17604	7926	2348	5578	293	0.0203472	8	50	42	25.0887	11.9541	7351	43	15	50	23	94.7	215	18.75	37.1	50654	7678	29972	3088	2847	2636
2007	806	karaganda	Satbaev	18814	9508	9306	45094	22010	23084	6707	1854	4853	24	0.00166667	21	56	35	46.25	9.25225	1110	17	54	21	49	151.3	537.5	29.01	87.32	70615	41424	17152	4401	1219	1905
2007	807	karaganda	Temirtau	30731	15756	14975	114693	55701	58992	26520	7560	18960	544	0.0377778	9	61	52	32.7243	18.0372	17802	52	13	25	28	152.7	346.7	31.33	74.36	171944	30392	110088	10375	5028	4437
2007	808	karaganda	Shahtinsk	9957	5119	4838	37284	18584	18700	9344	2976	6368	422	0.0293056	8	58	50	23.1398	12.7817	9765	48	8	42	22	125.4	155.5	25.04	67	56585	7102	34578	4205	2456	3133
2007	809	karaganda	Abai	11666	6029	5637	35011	17739	17272	7977	2415	5562	11752	0.816111	0	44	44	1.85628	5.1672	21815	41	0	35	0	124.5	327.8	23.28	67.82	54654	14970	25941	4269	1882	2794
2007	810	karaganda	Aktogai	6159	3205	2954	10624	5680	4944	2132	624	1508	99265	6.8934	0	46	46	0.0611293	0.900271	6068	31	0	27	0	117.6	524.1	15.11	63.68	18915	17700	907	54	68	3
2007	811	karaganda	Bukhar Zhyrau	13218	6755	6463	40590	20872	19718	6853	2171	4682	25994	1.80514	0	56	56	2.2097	5.60706	57439	52	0	49	0	165.6	422.2	9.91	39.69	60661	33940	16844	2656	2540	936
2007	812	karaganda	Zhanaarka	8853	4403	4450	16837	8943	7894	2763	856	1907	108441	7.53062	0	38	38	0.115685	1.31179	12545	35	0	36	0	179.6	243	15.15	53.56	28453	26010	1482	314	245	40
2007	813	karaganda	Karkaraly	12634	6479	6155	25986	13928	12058	3901	1255	2646	63542	4.41264	0	38	38	0.109109	1.20807	6933	33	0	25	0	76.2	257.1	13.98	58.43	42521	40779	948	208	170	71
2007	814	karaganda	Nura	8250	4240	4010	19237	10062	9175	3085	942	2143	84574	5.87319	0	41	41	0.128396	1.28702	10859	36	0	29	0	171.6	485.1	14.65	49.28	30572	20572	4781	2114	1230	465
2007	815	karaganda	Osakarov	8961	4565	4396	23343	11797	11546	4473	1399	3074	20398	1.41653	0	38	38	0.508481	2.38832	10372	33	0	36	0	104.1	106.8	17.63	57.84	36777	8112	18530	2479	3111	943
2007	816	karaganda	Ulytau	4444	2309	2135	8346	4579	3767	1535	628	907	201025	13.9601	0	55	55	0.150514	1.75322	30257	52	0	5	0	163.1	432.6	17.24	58.19	14325	13705	394	66	31	22
2007	817	karaganda	Shet	12931	6617	6314	29297	15350	13947	4312	1271	3041	115754	8.03847	0	36	36	0.0893274	1.06513	10340	32	0	27	0	135.8	379.3	15.33	58.09	46540	40850	3205	485	414	404
2007	819	karaganda	Priozer	3467	1792	1675	8803	4280	4523	533	119	414	91	0.00631944	0	25	25	11.9341	5.65453	1086	21	9	5	10	77.5	193.8	13.03	51.36	12803	5850	5324	663	79	150
2007	901	kyzylorda	Kyzylorda	63065	32366	30699	127167	61631	65536	14017	4334	9683	3669	0.254792	0	60	60	3.06732	9.24616	11254	55	0	28	0	220.7	894	50.4	169.9	204249	183394	9927	411	64	1513
2007	902	kyzylorda	Aral	25129	12920	12209	40994	21175	19819	5420	1864	3556	92874	6.44958	0	42	42	0.0486681	0.920477	4520	35	0	23	0	187.7	622.9	22.3	86.9	71543	71525	8	0	0	3
2007	903	kyzylorda	Zhalagash	13390	6778	6612	25496	13065	12431	2560	961	1599	31858	2.21236	0	21	21	0.0318287	0.637314	1014	16	0	17	0	173	560	19.4	106.6	41446	41099	58	11	1	0
2007	904	kyzylorda	Zhanakhorgan	26094	13206	12888	41073	21659	19414	4090	1498	2592	26168	1.81722	0	25	25	0.13314	1.15075	3484	22	0	5	0	97.3	356.9	13.8	73.6	71257	70715	212	13	5	55
2007	905	kyzylorda	Kazaly	25236	12978	12258	42363	21901	20462	4946	1655	3291	61871	4.2966	0	39	39	0.0621778	0.985271	3847	33	0	24	0	142.5	419.2	18.6	86.3	72545	71893	440	10	32	57
2007	906	kyzylorda	Karmakhshy	15907	8142	7765	29366	15301	14065	3593	1262	2331	51857	3.60118	0	56	56	0.223634	2.05476	11597	47	0	36	0	154.6	469.2	19.7	95.1	48866	47054	283	13	6	72
2007	907	kyzylorda	Syrdariya	13047	6662	6385	23903	12560	11343	2719	1028	1691	33972	2.35917	0	24	24	0.0493936	0.738488	1678	20	0	21	0	103.3	622.1	21.6	117.8	39669	39129	276	9	8	22
2007	908	kyzylorda	Shieli	27322	13730	13592	43227	22742	20485	4946	1759	3187	49281	3.42229	0	31	31	0.0779814	0.949628	3843	25	0	24	0	127.1	396.5	12.9	55.6	75495	72552	1483	71	54	113
2007	1001	kostanay	Kostanai	36918	18852	18066	141257	66436	74821	30087	8617	21470	448	0.0311111	0	61	61	38.3906	19.0433	17199	56	60	0	41	160.4	303.9	58.8	135.9	208262	54302	108657	21623	5607	4413
2007	1002	kostanay	Arkalyk	12402	6261	6141	25442	11741	13701	3768	1085	2683	19877	1.38035	0	53	53	0.445943	3.16464	8864	49	0	5	0	303.6	442	27.7	102.7	41612	30044	6280	1620	240	930
2007	1003	kostanay	Lisakovsk	7197	3639	3558	27030	13504	13526	7218	2204	5014	285	0.0197917	0	52	52	19.7018	13.3815	5615	48	0	27	16	94	144.8	18.3	58.1	41445	9717	19967	6785	2276	612
2007	1004	kostanay	Rudnyi	20181	10384	9797	80808	40191	40617	21844	6304	15540	415	0.0288194	8	60	52	39.9181	15.265	16566	53	59	8	43	127.3	318.3	25.5	75.2	122833	21084	75041	13144	3454	3425
2007	1005	kostanay	Altynsarin	3648	1853	1795	10126	5313	4813	2006	675	1331	9910	0.688194	0	14	14	0.333098	1.66587	3301	11	0	14	0	102.4	183.8	12.8	58.9	15780	5346	5707	2530	979	186
2007	1006	kostanay	Amangeldi	6009	3132	2877	10224	5389	4835	1447	519	928	48605	3.37535	0	14	14	0.01111	0.330402	540	9	0	14	0	182.4	265.8	8	82.6	17680	17247	211	48	5	39
2007	1007	kostanay	Auliekol	11793	6036	5757	31085	15718	15367	6353	1967	4386	20217	1.40396	0	38	38	0.411337	2.47114	8316	35	0	30	0	100	266.1	14.3	55.5	49231	25203	13193	5090	1967	928
2007	1008	kostanay	Denisov	5002	2599	2403	14962	7783	7179	3219	1022	2197	12892	0.895278	0	25	25	0.531492	2.31163	6852	22	0	25	0	87.7	146.7	8.8	56.1	23183	7050	7929	4251	1579	399
2007	1009	kostanay	Zhangeldin	6004	3055	2949	9749	5122	4627	1252	439	813	66100	4.59028	0	13	13	0.00832073	0.280464	550	10	0	13	0	285.3	464.2	5.3	65.4	17005	16806	74	7	8	50
2007	1010	kostanay	Zhetikhara	10104	5203	4901	33485	16256	17229	7575	2231	5344	13818	0.959583	0	53	53	0.90042	4.84666	12442	50	0	45	0	154.7	230.6	11.4	40.7	51164	19806	19551	5925	1597	1307
2007	1011	kostanay	Kamysty	4239	2116	2123	10849	5666	5183	1759	564	1195	23050	1.60069	0	28	28	0.134143	1.26108	3092	23	0	19	0	114.7	385.7	12.1	56.2	16847	8527	3522	2794	398	201
2007	1012	kostanay	Karabalyk	7182	3698	3484	23955	12402	11553	5922	1824	4098	13955	0.969097	0	48	48	0.952275	3.5208	13289	43	0	25	0	93	278.1	7.7	47.9	37059	10867	14684	5824	2205	886
2007	1013	kostanay	Karasu	7447	3818	3629	19619	10232	9387	3760	1201	2559	23636	1.64139	0	18	18	0.276697	1.67089	6540	15	0	18	0	105	230.4	9.2	51.5	30826	10051	11043	4318	1327	599
2007	1014	kostanay	Kostanai	14536	7518	7018	45399	23081	22318	9130	2973	6157	14658	1.01792	0	58	58	2.28421	6.38733	33482	55	0	57	0	177.9	421.4	8.7	31.5	69065	22301	28848	8085	3938	1093
2007	1015	kostanay	Mendikara	7114	3602	3512	21266	11070	10196	4817	1565	3252	13696	0.951111	0	27	27	0.34156	1.94083	4678	24	0	27	0	131	265.2	9.1	59.4	33197	13324	13614	2733	1393	398
2007	1016	kostanay	Nauryzym	3935	2014	1921	8966	4649	4317	1192	362	830	28626	1.98792	0	19	19	0.0573954	0.778176	1643	16	0	17	0	129.8	298.1	10.8	51.2	14093	9675	1919	1014	213	266
2007	1017	kostanay	Sarykol	5827	2982	2845	17071	8883	8188	3159	999	2160	12360	0.858333	0	32	32	0.468204	2.43952	5787	29	0	27	0	284	272.5	8.6	42.8	26057	9221	8569	5509	707	227
2007	1018	kostanay	Taran	6253	3164	3089	18052	9242	8810	4033	1259	2774	14335	0.995486	0	55	55	2.21193	5.79755	31708	49	0	46	0	131.2	409.4	10.3	46.5	28338	7345	10711	4872	2839	470
2007	1019	kostanay	Uzynkol	5950	3091	2859	17319	8891	8428	3706	1200	2506	14155	0.982986	0	23	23	0.239421	1.66468	3389	20	0	22	0	109	304	6.8	50	26975	11050	11221	2708	513	253
2007	1020	kostanay	Fedorov	6387	3175	3212	19143	9931	9212	4151	1278	2873	13707	0.951875	0	50	50	0.91063	3.42747	12482	38	0	36	0	88.6	161.7	12.9	63	29681	4955	10400	8597	2435	577
2007	1101	mangystau	Aktau	54600	28044	26556	128118	63794	64324	11871	2994	8877	489	0.0339583	0	61	61	22.6933	22.5905	11097	56	0	23	12	161.2	513	69.9	140.6	194589	138422	37382	3304	415	1911
2007	1102	mangystau	Zhanaozen	30564	15736	14828	49151	24336	24815	3339	1014	2325	679	0.0471528	0	58	58	10.2828	14.4629	6982	54	0	27	6	168.2	334.6	23	69.6	83054	80701	1231	88	14	174
2007	1103	mangystau	Beineu	15137	7639	7498	22974	11639	11335	1878	648	1230	56974	3.95653	0	38	38	0.0798083	1.155	4547	35	0	29	0	146.3	173.7	19.4	69.8	39989	39799	28	3	1	12
2007	1104	mangystau	Karakhiyan	9336	4805	4531	16183	8427	7756	1753	610	1143	98811	6.86187	0	51	51	0.101446	1.38235	10024	48	0	33	0	148	345.6	15.1	73.8	27272	27158	7	0	0	28
2007	1105	mangystau	Mangystau	10725	5418	5307	16791	9035	7756	1929	682	1247	74073	5.14396	0	21	21	0.0523268	0.724931	3876	18	0	19	0	141.9	211.2	18.7	76.2	29445	29427	1	0	0	0
2007	1106	mangystau	Tupkaragan	5365	2786	2579	9693	4977	4716	1124	380	744	10726	0.744861	0	58	58	0.598359	3.34344	6418	44	0	33	0	158.5	276.5	20.6	56.9	16182	15908	159	13	0	39
2007	1201	pavlodar	Pavlodar	59613	30340	29273	217038	103614	113424	42800	11698	31102	1062	0.07375	7	61	54	31.371	19.9485	33316	55	61	7	24	165.1	293.4	56.7	111.5	319451	113749	153471	23044	8654	7741
2007	1202	pavlodar	Aksu	14143	7147	6996	43602	21901	21701	8634	2534	6100	15199	1.05549	0	59	59	2.56129	6.82256	38929	56	0	43	0	135.7	442.5	24.2	77.3	66379	27856	27681	4138	2351	1379
2007	1203	pavlodar	Ekibastuz	31171	15835	15336	96741	46753	49988	13563	3830	9733	36166	2.51153	0	61	61	1.9202	7.29624	69446	58	0	51	0	165.9	284.1	33.4	76.2	141475	67309	52915	7542	3084	4040
2007	1204	pavlodar	Aktogai	4934	2530	2404	10722	5525	5197	2066	697	1369	17976	1.24833	0	42	42	0.254228	2.04032	4570	37	0	18	0	102.6	497.1	13.2	71.3	17722	13008	2445	1036	371	177
2007	1205	pavlodar	Bayanauyl	8053	4149	3904	18239	9500	8739	2762	941	1821	34364	2.38639	0	44	44	0.358457	2.34736	12318	38	0	36	0	101	336.8	14.4	56.1	29054	25271	2569	312	378	235
2007	1206	pavlodar	Zhelezin	4515	2333	2182	13547	7090	6457	2967	958	2009	15257	1.05951	0	21	21	0.20253	1.38741	3090	18	0	17	0	106.8	330.1	13.3	59.6	21029	8957	9130	1011	1068	255
2007	1207	pavlodar	Ertis	6373	3322	3051	17554	9122	8432	3248	1025	2223	20397	1.41646	0	32	32	0.322253	1.91447	6573	29	0	18	0	105.3	364.7	11.9	51.3	27175	15711	6520	2223	1455	254
2007	1208	pavlodar	Kashyr	5856	2971	2885	15484	7870	7614	3415	1080	2335	13060	0.906944	0	31	31	0.36608	2.08276	4781	28	0	19	0	109.6	444.9	13.6	56	24755	10016	10697	1704	1313	201
2007	1209	pavlodar	Lebyazh'e	4098	2124	1974	10312	5467	4845	1700	545	1155	14882	1.03347	0	18	18	0.127873	1.08692	1903	14	0	5	0	191.1	484.1	18.8	59.7	16110	12811	1952	320	244	206
2007	1210	pavlodar	Mai	3313	1709	1604	8343	4489	3854	1370	444	926	32860	2.28194	0	19	19	0.105173	0.970824	3456	16	0	19	0	186	539.1	19.8	73	13026	11051	974	227	191	233
2007	1211	pavlodar	Pavlodar	6224	3163	3061	18854	9866	8988	3745	1205	2540	11155	0.774653	0	60	60	2.33528	6.39652	26050	56	0	28	0	155.7	487.9	11	31	28823	12679	10576	2360	1538	423
2007	1212	pavlodar	Uspen	3354	1682	1672	10160	5304	4856	2076	644	1432	10293	0.714792	0	22	22	0.50374	2.19675	5185	19	0	22	0	116.9	634	15.9	53.9	15590	5042	4550	3270	1688	153
2007	1213	pavlodar	Sharbakty	5518	2796	2722	15619	7961	7658	3134	996	2138	12813	0.889792	0	43	43	0.589245	2.90578	7550	38	0	27	0	99.2	340.2	15.1	50.2	24271	9329	8857	3303	1600	350
2007	1301	north kazakhstan	Petropavl	32645	16669	15976	129869	61952	67917	30776	8293	22483	386	0.0268056	8	61	53	39.5751	17.7978	15276	54	61	13	42	227.3	350.2	23.8	62	193290	37099	132389	6017	2859	7469
2007	1302	north kazakhstan	Aiyrtau	11412	5855	5557	31322	16299	15023	7045	2263	4782	18537	1.28729	0	33	33	0.451529	2.16524	8370	28	0	20	0	159.9	200.4	12.3	60	49779	18484	22593	2861	2341	814
2007	1303	north kazakhstan	Akzhar	5975	3053	2922	13734	7314	6420	2176	739	1437	16134	1.12042	0	19	19	0.258956	1.57716	4178	16	0	19	0	132.4	411	12.4	69.1	21885	15983	3247	1033	375	314
2007	1304	north kazakhstan	Magzhan Zhumabaev	9783	5077	4706	28755	14890	13865	6304	1898	4406	15241	1.0584	0	36	36	0.617873	2.54441	9417	32	0	27	0	171.2	191.4	9.8	54	44842	13288	24308	2468	2444	609
2007	1305	north kazakhstan	Esil	7625	3932	3693	22427	11830	10597	4857	1582	3275	9742	0.676528	0	27	27	0.70776	2.56572	6895	23	0	20	0	115.3	164.3	10.2	55.6	34909	14921	16982	1064	853	224
2007	1306	north kazakhstan	Zhambyl	7992	4086	3906	20857	11006	9851	4304	1410	2894	15028	1.04361	0	24	24	0.272891	1.6902	4101	21	0	19	0	143.3	140.2	9	62.2	33153	15513	12477	2755	1061	438
2007	1307	north kazakhstan	Kyzylzhar	9887	5101	4786	33227	17202	16025	7352	2332	5020	12351	0.857708	0	57	57	1.92697	4.79258	23800	50	0	36	0	165	284.3	10.2	44.6	50466	11581	32280	1664	2003	908
2007	1308	north kazakhstan	Mamlyut	5534	2879	2655	17183	9057	8126	3777	1177	2600	8346	0.579583	0	38	38	0.67122	2.90343	5602	34	0	16	0	174.9	517.1	10.8	58.8	26494	6942	15324	785	962	1594
2007	1309	north kazakhstan	Shal akyn	6390	3300	3090	17264	9183	8081	4224	1407	2817	9336	0.648333	0	31	31	0.337511	2.13645	3151	27	0	16	0	184.8	384.1	11.7	57.9	27878	12534	11426	1574	1204	211
2007	1310	north kazakhstan	Akkaiyn	5766	2955	2811	18663	9680	8983	3765	1209	2556	9180	0.6375	0	29	29	0.887364	3.00181	8146	26	0	25	0	138.8	284.7	10.1	52.5	28194	10105	11544	2757	1911	404
2007	1311	north kazakhstan	Taiynsha	14162	7270	6892	37344	19485	17859	7166	2194	4972	21851	1.51743	0	49	49	0.846597	3.2787	18499	44	0	36	0	123.3	482.9	10.9	64.4	58672	15721	12721	7447	5810	388
2007	1312	north kazakhstan	Timiryazev	4245	2176	2069	11683	6077	5606	1896	614	1282	9256	0.642778	0	26	26	0.489736	2.31705	4533	23	0	26	0	101.1	427	10.7	60.5	17824	7158	7105	1361	396	365
2007	1313	north kazakhstan	Ualihanov	6650	3352	3298	14813	7784	7029	2053	679	1374	25059	1.74021	0	29	29	0.096173	1.15156	2410	25	0	20	0	136.7	235	10.3	53.9	23516	20413	1518	494	258	375
2007	1314	north kazakhstan	Gabyt Musirepov atyn.	11668	5957	5711	32201	16718	15483	6179	1937	4242	23186	1.61014	0	41	41	0.528595	2.6391	12256	38	0	26	0	94.4	132.5	9.9	57	50048	16709	20058	6321	2150	795
2007	1401	turkistan	Shymkent	152571	78567	74004	337837	162313	175524	44717	13345	31372	1846	0.128194	0	61	61	17.3749	17.0871	32074	57	0	46	11	95.2	133.6	33.6	60.5	535125	301714	107433	6000	1544	11695
2007	1403	turkistan	Kentau	24681	12583	12098	52683	25321	27362	7290	2639	4651	12407	0.861597	0	33	33	0.654792	2.58943	8124	28	0	23	0	86.8	207.7	19.5	55.7	84654	55280	4883	227	57	1697
2007	1404	turkistan	Turkistan	73807	37725	36082	108649	54928	53721	11013	3865	7148	367	0.0254861	0	52	52	16.7657	15.0133	6153	48	0	45	12	84.4	132.9	17.8	72.2	193469	102228	1231	13	1	916
2007	1405	turkistan	Arys	24155	12242	11913	36561	18535	18026	3581	1162	2419	10052	0.698056	0	49	49	0.608038	3.2388	6112	44	0	21	0	105.3	165.6	17.6	76	64297	60979	2076	15	11	443
2007	1406	turkistan	Baidibek	19605	9938	9667	31071	16162	14909	3996	1391	2605	11332	0.786944	0	21	21	0.187522	1.29781	2125	17	0	13	0	125.7	198.5	12.7	57.1	54672	53728	78	9	1	71
2007	1407	turkistan	Kazykurt	39295	19914	19381	55713	28657	27056	5797	2052	3745	6165	0.428125	0	24	24	1.02612	2.87667	6326	21	0	19	0	80.7	105.3	14.8	58.1	100805	94928	0	0	62	237
2007	1408	turkistan	Maktaaral	106803	54657	52146	148625	74734	73891	13234	4364	8870	2813	0.195347	0	45	45	6.8738	5.56755	19336	40	0	26	7	90.6	164.9	15	52.2	268662	222338	5506	396	721	1868
2007	1409	turkistan	Ordabasy	32523	16729	15794	54326	28159	26167	6069	2105	3964	4276	0.296944	0	28	28	2.07297	3.93823	8864	23	0	25	0	93.9	152.1	14.3	46.4	92918	87539	1287	70	28	202
2007	1410	turkistan	Otyrar	19985	10242	9743	32742	17009	15733	3632	1251	2381	29880	2.075	0	16	16	0.0751673	0.781033	2246	12	0	15	0	90.2	182.1	12.6	55.4	56359	56181	53	4	0	14
2007	1411	turkistan	Sairam	94182	47946	46236	141080	71884	69196	14621	5134	9487	1765	0.122569	0	44	44	6.85609	7.27826	12101	38	0	35	7	63.3	82.6	15.3	60	249883	67904	5911	552	223	1192
2007	1412	turkistan	Saryagash	94584	48220	46364	138651	70282	68369	13454	4428	9026	11553	0.802292	0	55	55	2.62088	6.51464	30279	52	0	55	0	62.4	144.6	15.2	54.6	246689	216111	2414	244	322	1980
2007	1413	turkistan	Sozak	19103	9784	9319	29636	15493	14143	3382	1223	2159	66962	4.65014	0	24	24	0.109823	1.03213	7354	21	0	23	0	83.5	294.2	14.2	50.1	52121	47259	971	63	16	64
2007	1414	turkistan	Tole bi	39015	20073	18942	65098	33313	31785	8682	2929	5753	4597	0.319236	0	28	28	1.60931	3.76629	7398	24	0	25	0	68.5	119.4	17.5	60	112795	78005	7688	433	239	724
2007	1415	turkistan	Tulkibas	31391	15890	15501	56212	28238	27974	7819	2640	5179	3572	0.248056	0	29	29	2.37262	4.64703	8475	25	0	29	0	86.1	119.1	15.6	60	95422	76510	6663	764	417	357
2007	1416	turkistan	Shardara	28486	14498	13988	42338	21506	20832	3779	1339	2440	19076	1.32472	0	27	27	0.227354	1.50694	4337	24	0	16	0	144.5	338.1	13.6	59.4	74603	71349	2073	109	69	304
2007	1501	almaty city	almaty city	258698	132930	125768	873624	409679	463945	154924	42603	112321	1131	0.0785417	0	61	61	37.931	21.6535	42900	57	61	34	43	72.2	122.3	73.7	88.3	1287246	614695	465600	18290	7320	24865
2007	1601	astana city	astana city	109307	56147	53160	418142	211256	206886	46999	14856	32143	1328	0.0922222	7	61	54	42.3057	16.6267	56182	54	61	7	46	128.3	306.1	74.5	85.7	574448	345735	158729	19316	9386	10965
2008	101	akmola	Kokshetau	32028	16524	15504	95611	44730	50881	16594	4435	12159	754	0.0523611	0	59	59	17.6101	16.1988	13278	48	0	43	11	196.6	598	22.9	62.1	144233	72311	49253	6935	2604	4117
2008	102	akmola	Stepnogor	14185	7288	6897	42571	20430	22141	9933	2655	7278	2585	0.179514	0	52	52	5.09671	10.4488	13175	42	0	49	0	259.7	162	34.7	81.6	66689	22054	34397	3647	2223	1506
2008	103	akmola	Akkol	6827	3491	3336	19435	10112	9323	3641	1067	2574	17537	1.21785	0	46	46	0.56224	2.98525	9860	35	0	39	0	184.5	309.6	22.2	68.6	29903	11856	11689	1868	1765	701
2008	104	akmola	Arshaly	5582	2908	2674	16249	8245	8004	3140	933	2207	11146	0.774028	0	40	40	1.5637	3.80556	17429	30	0	37	0	152.9	141.6	23.9	68.4	24971	7206	11729	1903	1683	410
2008	105	akmola	Astrahan	6836	3561	3275	18163	9182	8981	3634	1132	2502	13591	0.943819	0	28	28	0.495549	2.11854	6735	19	0	24	0	134.5	247.4	15.1	79.6	28633	12507	8443	2180	1605	497
2008	106	akmola	Atbasar	12625	6413	6212	34084	17401	16683	6629	1946	4683	20140	1.39861	0	46	46	0.512016	2.63417	10312	35	0	44	0	172.1	305.1	18.7	77	53338	17782	20523	5791	3180	1164
2008	107	akmola	Bulandy	9136	4563	4573	23349	12085	11264	4631	1353	3278	9965	0.692014	0	36	36	0.596187	2.71269	5941	26	0	35	0	154.4	163.3	18.2	73.5	37116	12667	16902	1857	2338	567
2008	108	akmola	Egindikol	1962	1009	953	4487	2384	2103	839	308	531	9783	0.679375	0	24	24	0.26914	1.69197	2633	16	0	24	0	98.1	300.9	24.4	106	7288	3375	1797	897	204	132
2008	109	akmola	Enbekshilder	4510	2294	2216	11230	5931	5299	2474	773	1701	20606	1.43097	0	28	28	0.33068	1.78475	6814	19	0	27	0	99.8	235	12.3	77.8	18214	11573	4665	413	383	314
2008	110	akmola	Ereimentau	8617	4404	4213	22624	12263	10361	3654	1141	2513	32949	2.28812	0	45	45	0.2784	2.06205	9173	34	0	22	0	204.7	589	16.8	67.3	34895	21024	8108	2494	1327	557
2008	111	akmola	Esil	6845	3463	3382	19130	9971	9159	3873	1146	2727	15811	1.09799	0	41	41	0.482765	2.37907	7633	29	0	31	0	115	273.2	21.9	75.5	29848	7883	11546	4564	1567	936
2008	112	akmola	Zhaksy	6293	3210	3083	15855	8316	7539	2651	832	1819	18467	1.28243	0	26	26	0.247198	1.50935	4565	17	0	22	0	134.4	259.3	13.2	60.9	24799	11653	5250	3942	1174	432
2008	113	akmola	Zharkain	4726	2381	2345	12462	6734	5728	1993	574	1419	22287	1.54771	0	26	26	0.125903	1.2004	2806	17	0	19	0	233.4	399.7	19.4	64.3	19181	8421	5802	1930	395	625
2008	114	akmola	Zerendi	10521	5400	5121	26746	13972	12774	5063	1554	3509	15441	1.07229	0	36	36	1.4593	3.54218	22533	25	0	33	0	216.6	266.1	11	60.2	42330	25803	11056	1458	1802	537
2008	115	akmola	Korgalzhyn	3361	1735	1626	6256	3251	3005	1188	387	801	16845	1.16979	0	21	21	0.0929653	0.97862	1566	13	0	19	0	161.8	343	25.5	83.3	10805	9466	544	259	153	83
2008	116	akmola	Sandyktau	5200	2675	2525	14626	7616	7010	3356	1061	2295	11907	0.826875	0	18	18	0.443269	1.84906	5278	11	0	17	0	69.8	92.7	15.9	79.9	23182	4610	13061	949	1652	131
2008	117	akmola	Tselinograd	10657	5426	5231	27391	14018	13373	4516	1316	3200	14136	0.981667	0	52	52	3.23755	5.25079	45766	36	0	35	0	131.3	297	27.8	59.2	42564	28219	7046	1689	1762	771
2008	118	akmola	Shortandy	7258	3635	3623	19594	10315	9279	3545	1077	2468	8687	0.603264	0	40	40	1.33683	3.424	11613	22	0	28	0	158.2	175.1	15.5	58.8	30397	10143	10998	2455	2064	531
2008	119	akmola	Schuch'e	17377	8935	8442	51383	25815	25568	10301	2978	7323	11470	0.796528	0	56	56	1.64908	5.11804	18915	46	0	40	0	151.7	233.8	19	50.8	79061	31520	36780	2812	2621	918
2008	201	aktobe	Aktobe	74239	38477	35762	202979	96623	106356	29478	7858	21620	4324	0.300278	0	60	60	9.73936	13.8465	42113	50	0	46	7	163.4	322.8	85.1	108.5	306696	206477	62730	18485	2922	7080
2008	202	aktobe	Alga	11113	5653	5460	27708	13743	13965	3955	1214	2741	13405	0.930903	0	34	34	0.574786	2.39576	7705	23	0	26	0	87.8	291.3	18.7	51.8	42776	33148	4392	2574	614	415
2008	203	aktobe	Aiteke bi	9386	4775	4611	19769	10245	9524	2235	719	1516	65973	4.58146	0	22	22	0.0444424	0.642378	2932	14	0	19	0	63.8	239.3	13.7	56.5	31390	29083	1234	484	58	136
2008	204	aktobe	Baiganin	7579	3913	3666	14653	7641	7012	1703	577	1126	94295	6.54826	0	21	21	0.019439	0.44565	1833	13	0	5	0	108.5	254.6	18.4	77.2	23935	23923	0	0	1	0
2008	205	aktobe	Kargaly	4298	2201	2097	11719	5936	5783	2059	662	1397	9127	0.633819	0	29	29	0.891969	2.80898	8141	19	0	28	0	94.4	261	25.5	63.9	18076	10645	3812	2225	767	123
2008	206	aktobe	Kobda	6231	3155	3076	14845	7710	7135	2255	724	1531	24899	1.7291	0	29	29	0.107595	1.15932	2679	20	0	28	0	81.7	284	19.8	61.3	23331	18700	1886	1764	370	103
2008	207	aktobe	Martuk	7676	3930	3746	20030	10299	9731	3654	1138	2516	11995	0.832986	0	27	27	0.446269	2.02197	5353	18	0	19	0	76.5	289	18.5	52.9	31360	17619	5597	5446	1036	771
2008	208	aktobe	Mugalzhar	18058	9330	8728	42685	21513	21172	4968	1537	3431	37030	2.57153	0	54	54	0.522279	2.74549	19340	43	0	34	0	113.4	288.7	19	57.3	65711	57893	4625	1629	264	367
2008	209	aktobe	Oiyl	6528	3387	3141	11973	6254	5719	1357	444	913	19087	1.32549	0	14	14	0.050296	0.662987	960	8	0	5	0	111.4	197.4	16.7	60.7	19858	19637	160	1	1	51
2008	210	aktobe	Temir	11127	5771	5356	22968	11607	11361	2503	767	1736	18982	1.31819	0	26	26	0.185386	1.40248	3519	17	0	26	0	111.5	280.2	18	61.2	36598	36029	301	50	8	79
2008	211	aktobe	Hromtau	10722	5502	5220	27707	13939	13768	3829	1138	2691	23048	1.60056	0	57	57	0.991192	4.55774	22845	47	0	57	0	68.5	278.8	18.9	62.4	42258	31635	6158	2324	644	488
2008	212	aktobe	Shalkar	14100	7392	6708	28346	14653	13693	3709	1159	2550	105645	7.33646	0	43	43	0.0670926	0.966603	7088	30	0	26	0	103.6	285	19.2	62.6	46155	45437	461	21	16	155
2008	213	aktobe	Yrgyz	5332	2702	2630	9253	4877	4376	931	295	636	70445	4.89201	0	22	22	0.0170772	0.440617	1203	14	0	18	0	102.7	263.1	19.9	84.7	15516	15498	14	1	0	2
2008	301	almaty	Taldykorgan	32256	16561	15695	92419	42879	49540	14034	3756	10278	639	0.044375	0	58	58	17.6557	16.3796	11282	48	0	48	11	141.7	190.2	11	23.6	138709	87984	37104	1138	1574	2744
2008	302	almaty	Kapshagai	13305	6810	6495	34654	16954	17700	5123	1447	3676	95	0.00659722	0	53	53	33.9474	12.767	3225	39	29	0	35	97.5	131.9	17	37.6	53082	29886	18335	757	512	545
2008	303	almaty	Tekeli	5718	2906	2812	17103	8572	8531	4477	1330	3147	38	0.00263889	11	38	27	23.2895	8.18506	885	20	14	11	21	74.9	239.7	20.2	54	27298	11135	13607	381	517	686
2008	304	almaty	Aksy	11364	5834	5530	21545	11756	9789	3440	1110	2330	22597	1.56924	0	15	15	0.0825331	0.856089	1865	9	0	15	0	179.8	163.5	17.3	75	36349	34361	1479	19	58	148
2008	305	almaty	Alakol	20163	10398	9765	48750	25859	22891	7366	2421	4945	60703	4.21549	0	40	40	0.160519	1.48933	9744	28	0	24	0	119.3	133.7	13	50	76279	61289	13094	126	173	807
2008	306	almaty	Balkhash	9441	4767	4674	18130	9763	8367	2511	798	1713	64209	4.45896	0	31	31	0.0577489	0.776529	3708	21	0	15	0	156.1	89.7	16	71.3	30082	27259	2011	92	266	43
2008	307	almaty	Enbekshikazakh	55906	28434	27472	135374	69617	65757	20230	6555	13675	15053	1.04535	0	34	34	1.03714	3.3334	15612	24	0	33	0	96.1	118.5	14.3	40.4	211510	101488	32571	1181	1635	1311
2008	308	almaty	Zhambyl	29487	14925	14562	80196	41301	38895	10341	3320	7021	29574	2.05375	0	53	53	0.401806	2.48179	11883	40	0	31	0	72.9	92.4	12	33	120024	94988	13113	469	867	801
2008	309	almaty	Kerbulak	15814	7919	7895	31126	16397	14729	4411	1419	2992	18036	1.2525	0	36	36	0.185684	1.59446	3349	25	0	27	0	87.9	121.1	13	55.1	51351	43293	6009	193	108	283
2008	310	almaty	Koksu	10250	5236	5014	25580	13239	12341	3847	1258	2589	11356	0.788611	0	23	23	0.252554	1.58085	2868	15	0	17	0	88.6	136.7	15.3	51	39677	30672	5588	101	342	368
2008	311	almaty	Karatal	12841	6472	6369	30994	15792	15202	5065	1529	3536	38140	2.64861	0	40	40	0.0915312	1.25291	3491	27	0	23	0	130.3	136.4	13.3	44.8	48900	29064	11173	216	402	321
2008	312	almaty	Karasai	40679	20827	19852	103691	52612	51079	15802	4819	10983	3279	0.227708	0	55	55	7.51479	10.5707	24641	44	0	52	0	104.4	132.6	17	25.3	160172	89819	37251	1262	1678	1836
2008	313	almaty	Panfilov	37097	19047	18050	72903	37169	35734	8497	2886	5611	18116	1.25806	0	41	41	0.399978	2.42994	7246	29	0	41	0	73.7	103.4	14.1	48.7	118497	74383	4999	101	62	557
2008	314	almaty	Raiymbek	25482	12853	12629	46701	25126	21575	6556	2316	4240	22668	1.57417	0	14	14	0.0823187	0.813205	1866	8	0	5	0	49.2	97.2	14.2	51.6	78739	77689	234	5	8	39
2008	315	almaty	Sarkant	11495	5968	5527	25877	13515	12362	4705	1496	3209	17996	1.24972	0	22	22	0.124806	1.11571	2246	14	0	18	0	94.6	148.9	15	68.5	42077	32656	8231	50	252	449
2008	316	almaty	Talgar	33827	17429	16398	102828	52516	50312	14044	4165	9879	9302	0.645972	0	55	55	2.61643	6.72742	24338	42	0	47	0	124.6	129.3	12.8	31.2	150699	80344	36164	1267	1196	1236
2008	317	almaty	Eskeldi	12606	6532	6074	31890	16647	15243	5625	1718	3907	6710	0.465972	0	36	36	1.38778	3.879	9312	23	0	29	0	67.9	173.6	14.5	47.6	50121	33997	12547	260	955	910
2008	318	almaty	Uigyr	19572	9964	9608	39305	20460	18845	5350	1926	3424	13850	0.961806	0	23	23	0.179422	1.33822	2485	15	0	15	0	70.3	92.2	11	39.4	64227	26401	1163	29	14	55
2008	319	almaty	Ile	35358	18125	17233	97287	49083	48204	12840	3626	9214	13519	0.938819	0	59	59	1.77565	5.9477	24005	48	0	59	0	118.1	129.3	14.1	30.5	145485	81423	42318	1823	2082	1413
2008	401	atyrau	Atyrau	61406	31433	29973	135617	65730	69887	16986	4326	12660	6313	0.438403	0	60	60	4.88864	12.1725	30862	49	0	45	0	193.4	356.1	47.6	107.6	214009	175946	28796	1062	497	2083
2008	402	atyrau	Zhylyoi	24318	12343	11975	42740	21481	21259	4028	1195	2833	40261	2.7959	0	53	53	0.378406	2.81496	15235	43	0	51	0	120.1	213.7	18	47.6	71086	69654	745	63	2	228
2008	403	atyrau	Inder	9073	4714	4359	19064	9978	9086	2677	824	1853	19691	1.36743	0	21	21	0.148901	1.18836	2932	13	0	21	0	103.6	275.1	20.3	72.3	30814	29669	963	36	7	48
2008	404	atyrau	Isatai	7992	4178	3814	14878	7731	7147	1787	578	1209	21176	1.47056	0	40	40	0.442718	2.29923	9375	29	0	28	0	125	209.7	18.5	66.9	24657	24604	20	6	1	4
2008	405	atyrau	Kurmangazy	16700	8569	8131	37507	19466	18041	4695	1362	3333	35745	2.48229	0	34	34	0.210855	1.45279	7537	22	0	27	0	151.1	349.7	14.6	50.1	58902	57097	1586	23	14	70
2008	406	atyrau	Kyzylkoga	10707	5572	5135	19531	10280	9251	2206	681	1525	40294	2.79819	0	23	23	0.146598	1.22653	5907	15	0	23	0	154.3	287	15.1	61.7	32444	32386	37	3	0	3
2008	407	atyrau	Makat	9527	4901	4626	17088	8629	8459	1801	491	1310	7207	0.500486	0	51	51	1.35091	5.41298	9736	40	0	42	0	125.4	341.5	17.1	71.1	28416	27726	456	39	20	71
2008	408	atyrau	Mahambet	8961	4547	4414	18632	9602	9030	2448	779	1669	15787	1.09632	0	49	49	0.436498	2.50992	6891	30	0	24	0	112.6	158.9	15.9	42.7	30041	29784	176	15	5	14
2008	501	east kazakhstan	Oskemen	48350	24579	23771	201668	96271	105397	48118	13076	35042	520	0.0361111	11	60	49	43.9269	14.8641	22842	45	60	27	49	115.7	130.4	68.3	152.7	298136	75950	205959	3606	3791	3310
2008	504	east kazakhstan	Kurchatov	2282	1184	1098	7271	3774	3497	1016	242	774	249	0.0172917	0	42	42	10.996	11.67	2738	29	0	34	8	132.1	188.7	29.9	81.3	10569	3997	5804	222	150	166
2008	505	east kazakhstan	Leninogorsk	9910	5084	4826	39444	19580	19864	9915	2454	7461	6259	0.434653	0	59	59	1.79885	6.89447	11259	49	0	38	0	104.8	165.7	25.7	79.6	59269	5371	50953	633	621	609
2008	506	east kazakhstan	Semei	64351	32628	31723	209644	98655	110989	36262	9527	26735	56704	3.93778	0	60	60	0.829977	4.56662	47063	50	0	47	0	170.7	240.2	66.9	80.2	310257	190630	97655	2614	3115	11725
2008	507	east kazakhstan	Abai	4705	2301	2404	9426	5128	4298	1702	551	1151	34494	2.39542	0	34	34	0.09506	1.12106	3279	23	0	14	0	119.9	176.7	27.8	52.5	15833	15606	126	2	19	13
2008	508	east kazakhstan	Ayagoz	22295	11297	10998	45761	23710	22051	6584	2056	4528	81005	5.62535	0	54	54	0.168002	1.7754	13609	43	0	38	0	141.7	169.8	22	63.7	74640	70259	2880	107	189	552
2008	509	east kazakhstan	Beskaragai	5464	2693	2771	14633	7788	6845	3658	1116	2542	18078	1.25542	0	37	37	0.395674	2.06717	7153	25	0	22	0	147.4	244.2	14.5	49.4	23755	15419	6408	262	752	604
2008	510	east kazakhstan	Boroduliha	8064	4130	3934	27334	14761	12573	5441	1584	3857	11092	0.770278	0	29	29	1.11495	3.30173	12367	20	0	29	0	98.3	132.7	23.1	71	40839	10813	23041	600	4579	813
2008	511	east kazakhstan	Glubokoe	10819	5541	5278	42961	22247	20714	11687	3518	8169	13438	0.933194	0	54	54	2.10366	5.32155	28269	42	0	36	0	149.6	174	14.8	61.9	65467	14117	47570	762	1418	579
2008	512	east kazakhstan	Zharma	12618	6498	6120	30920	16143	14777	5316	1651	3665	39440	2.73889	0	37	37	0.348732	2.11023	13754	27	0	35	0	120.2	156.8	19.1	59.5	48854	43455	3973	276	412	256
2008	513	east kazakhstan	Zaisan	10623	5462	5161	23932	12500	11432	3649	1261	2388	17493	1.21479	0	41	41	0.282742	2.04804	4946	28	0	26	0	116.7	80.4	21.9	61.2	38204	35899	1699	13	17	401
2008	514	east kazakhstan	Zyryan	14801	7497	7304	54303	27449	26854	15048	4297	10751	20351	1.41326	0	56	56	1.00722	4.29055	20498	45	0	47	0	106.1	177.6	22.1	94.4	84152	14352	65775	841	1147	1121
2008	515	east kazakhstan	Kokpekty	8664	4512	4152	25116	13393	11723	4748	1489	3259	26047	1.80882	0	23	23	0.265558	1.55102	6917	15	0	23	0	111.5	238.7	16.4	62.9	38528	28780	7858	76	695	764
2008	516	east kazakhstan	Korshim	9468	4913	4555	24581	13007	11574	4220	1399	2821	40655	2.82326	0	33	33	0.124044	1.22786	5043	23	0	29	0	64.7	69.9	20.2	71.1	38269	34508	3392	36	79	121
2008	517	east kazakhstan	Katonkaragai	8942	4655	4287	25216	13323	11893	4499	1433	3066	23682	1.64458	0	24	24	0.186006	1.31766	4405	16	0	24	0	85.4	80.2	18.8	69.7	38657	30589	7355	41	236	312
2008	518	east kazakhstan	Tarbagatai	16660	8592	8068	37460	20279	17181	4889	1633	3256	40347	2.80187	0	23	23	0.135301	1.13122	5459	15	0	22	0	115.4	134	17.6	55.8	59009	58199	617	10	83	44
2008	519	east kazakhstan	Ulan	7945	4066	3879	26898	13898	13000	5927	1913	4014	18102	1.25708	0	42	42	1.09214	3.24159	19770	27	0	34	0	101.6	120.9	16.4	57.3	40770	27197	12026	386	454	200
2008	520	east kazakhstan	Urzhar	22977	11840	11137	51171	27153	24018	8482	2740	5742	42952	2.98278	0	35	35	0.243365	1.5955	10453	25	0	34	0	132.6	144.7	17.8	49	82630	73967	7103	100	463	239
2008	521	east kazakhstan	Shemonaiha	8912	4565	4347	32101	16528	15573	8533	2393	6140	6721	0.466736	0	49	49	2.43014	5.85623	16333	38	0	38	0	133.6	166	22.8	70.7	49546	5181	40471	614	2066	285
2008	601	jambyl	Taraz	87142	44475	42667	222088	102979	119109	33253	9250	24003	239	0.0165972	21	59	38	49.7908	9.85449	11900	35	59	21	54	120.9	175.3	49.2	136.1	342483	199623	85566	426	2883	6553
2008	602	jambyl	Baizak	25251	12962	12289	49339	25490	23849	5580	1872	3708	10409	0.722847	0	54	54	0.963301	3.55617	10027	32	0	33	0	102.5	161	10.6	45.1	80170	65690	2658	192	240	403
2008	603	jambyl	Zhambyl	25410	12940	12470	46402	24172	22230	5618	1875	3743	5001	0.347292	0	54	54	4.27874	7.93882	21398	41	0	44	0	115.7	152.3	10.3	39.2	77430	54503	3884	400	365	1067
2008	604	jambyl	Zhualy	18427	9465	8962	29014	15366	13648	4064	1286	2778	5476	0.380278	0	33	33	0.811176	2.91757	4442	23	0	23	0	87.2	147.5	14.7	67.8	51505	44631	4258	422	253	112
2008	605	jambyl	Kordai	38406	19479	18927	63872	32430	31442	9030	2618	6412	14103	0.979375	0	44	44	0.872084	3.27634	12299	34	0	31	0	99.7	164.5	14.2	46.2	111308	53874	16883	783	955	363
2008	606	jambyl	Turar Ryskulov	20670	10526	10144	36063	19179	16884	4559	1391	3168	15250	1.05903	0	36	36	0.525574	2.56806	8015	25	0	35	0	125.2	155.2	14.6	65.4	61292	55435	3275	293	230	407
2008	607	jambyl	Merke	23241	11695	11546	43938	22406	21532	6272	1881	4391	10896	0.756667	0	36	36	0.584068	2.96007	6364	26	0	5	0	115	185	16.2	53.3	73451	50328	7005	710	495	393
2008	608	jambyl	Moiynkum	10167	5196	4971	19277	10453	8824	2656	842	1814	82131	5.70354	0	37	37	0.0674289	0.844834	5538	23	0	27	0	83.6	264.8	15.8	75.2	32100	28337	2721	153	74	74
2008	609	jambyl	Sarysu	14691	7517	7174	26640	13942	12698	3257	1027	2230	51820	3.59861	0	27	27	0.071401	0.922925	3700	18	0	27	0	149.9	195.5	12.5	84.8	44588	40474	2409	252	90	208
2008	610	jambyl	Talas	15322	7742	7580	31031	16240	14791	4365	1328	3037	19460	1.35139	0	53	53	0.352364	2.66873	6857	40	0	28	0	113.9	194.8	15.9	72.7	50718	42922	4035	250	270	259
2008	611	jambyl	Shu	28703	14512	14191	56942	28976	27966	8155	2459	5696	19198	1.33319	0	56	56	0.610324	3.64726	11717	45	0	44	0	141.3	297.3	15.4	61.1	93800	64661	12216	697	896	869
2008	701	west kazakhstan	Oral	47673	24413	23260	162266	76700	85566	30553	8116	22437	451	0.0313194	0	59	59	27.9268	19.5973	12595	48	8	38	24	177.4	285.7	53.8	138.2	240492	124806	97482	6211	844	5127
2008	702	west kazakhstan	Akzhaiyk	12899	6596	6303	27488	14775	12713	3949	1238	2711	45428	3.15472	0	26	26	0.0675134	0.848759	3067	17	0	23	0	119.5	212	12.9	67	44336	42185	1773	73	4	124
2008	703	west kazakhstan	Borli	13240	6780	6460	37369	19576	17793	5214	1662	3552	6419	0.445764	0	28	28	0.167783	1.17421	1077	7	0	19	0	109.2	209.5	16	52	55823	35553	11459	4618	225	1043
2008	704	west kazakhstan	Zhanakala	7619	3872	3747	14365	7506	6859	1729	512	1217	37813	2.6259	0	23	23	0.0625446	0.818929	2365	15	0	5	0	134.8	269.8	13.9	76.1	23713	23170	103	23	4	309
2008	705	west kazakhstan	Zhanibek	5200	2688	2512	11511	6109	5402	1644	428	1216	15141	1.05146	0	24	24	0.201704	1.36507	3054	16	0	22	0	163.4	168.9	14.2	84	18355	17702	493	27	2	32
2008	706	west kazakhstan	Zelenov	11559	5938	5621	34760	17759	17001	8117	2598	5519	13667	0.949097	0	54	54	1.24043	3.74291	16953	39	0	28	0	89.9	102.7	14.8	59.3	54436	26346	22931	1852	305	969
2008	707	west kazakhstan	Kaztalovka	11031	5687	5344	21562	11535	10027	3015	898	2117	35192	2.44389	0	21	21	0.12608	1.02192	4437	13	0	21	0	145.9	348	12.7	75.8	35608	35060	283	20	5	178
2008	708	west kazakhstan	Karatobe	6004	3102	2902	11877	6440	5437	1469	486	983	17340	1.20417	0	17	17	0.0946367	0.90773	1641	10	0	17	0	108.5	201.6	15	78.3	19350	19222	100	5	1	10
2008	709	west kazakhstan	Bokeiordasy	5205	2624	2581	11388	6155	5233	1399	396	1003	34354	2.38569	0	14	14	0.0517844	0.659741	1779	8	0	12	0	116.7	244.5	16.7	84	17992	17975	0	0	0	15
2008	710	west kazakhstan	Syrym	7413	3780	3633	15793	8422	7371	2153	648	1505	22059	1.53187	0	17	17	0.0661408	0.776791	1459	10	0	17	0	130.1	232.5	14.3	81.4	25359	25071	221	17	24	0
2008	711	west kazakhstan	Taskala	4474	2251	2223	12382	6436	5946	2050	598	1452	15459	1.07354	0	19	19	0.160877	1.20129	2487	12	0	15	0	185.2	296.2	14.3	78.4	18906	16315	1972	109	9	266
2008	712	west kazakhstan	Terekti	10659	5495	5164	27162	14016	13146	4818	1551	3267	16036	1.11361	0	51	51	0.600773	2.97078	9634	33	0	35	0	98.4	248.6	11.2	53.6	42639	33978	5385	1912	77	411
2008	713	west kazakhstan	Shyngyrlau	4857	2467	2390	11388	5862	5526	2056	680	1376	12870	0.89375	0	19	19	0.127428	1.1548	1640	12	0	19	0	158.7	213.1	13.3	76.8	18301	15426	1364	705	27	621
2008	801	karaganda	Karagandy	96419	49238	47181	299990	142471	157519	62857	16577	46280	902	0.0626389	7	60	53	40.7306	15.6707	36739	48	60	7	44	118.7	167.2	84.03	113.3	459266	157682	216181	23171	15305	14423
2008	802	karaganda	Balkhash	18128	9264	8864	47786	23483	24303	8286	1991	6295	1778	0.123472	0	59	59	5.65186	11.2808	10049	46	0	33	0	158.4	244.3	34.5	101.62	74200	42904	24250	1572	1360	1093
2008	803	karaganda	Zhezkazgan	22069	11212	10857	65432	32428	33004	9633	2592	7041	101	0.00701389	24	60	36	49.2475	8.95136	4974	30	59	24	51	90.4	140.8	41.59	109.64	97134	59058	26427	3879	1317	1277
2008	804	karaganda	Karazhal	5659	2929	2730	11756	5868	5888	1588	472	1116	39	0.00270833	10	38	28	24.359	7.48498	950	21	17	12	23	99.9	236.8	17.37	68.41	19003	13573	3907	438	177	168
2008	805	karaganda	Saran	7638	3891	3747	35048	17444	17604	7971	2303	5668	293	0.0203472	7	53	46	24.5597	13.1185	7196	41	8	44	21	88.9	166.1	20.93	48.76	50657	7976	29753	3040	2860	2624
2008	806	karaganda	Satbaev	18631	9400	9231	45341	22098	23243	6673	1775	4898	24	0.00166667	40	58	18	52.5417	4.34913	1261	12	57	40	53	128.9	195.5	28.88	86.49	70645	42117	16716	4282	1216	1860
2008	807	karaganda	Temirtau	30709	15831	14878	115262	56108	59154	26792	7323	19469	544	0.0377778	8	60	52	30.9007	18.2851	16810	47	11	53	26	146.5	208.2	32.07	74.78	172763	32327	109132	10214	5058	4412
2008	808	karaganda	Shahtinsk	9991	5136	4855	37513	18753	18760	9233	2827	6406	422	0.0293056	7	59	52	22.3697	12.73	9440	46	8	40	19	127	164	33.84	89.89	56737	7736	34266	4146	2454	3082
2008	809	karaganda	Abai	11552	5987	5565	35090	17858	17232	7900	2293	5607	11752	0.816111	0	44	44	1.92512	5.14749	22624	34	0	38	0	110.1	165.1	25.48	76.82	54542	15369	25650	4166	1859	2759
2008	810	karaganda	Aktogai	5853	3083	2770	10355	5555	4800	2108	591	1517	99265	6.8934	0	52	52	0.0878658	1.02812	8722	28	0	24	0	142.1	131.1	14.74	63.33	18316	17139	880	54	59	4
2008	811	karaganda	Bukhar Zhyrau	12679	6503	6176	40590	20963	19627	6870	2088	4782	25994	1.80514	0	55	55	2.27576	5.68668	59156	44	0	47	0	104.8	266.2	10.48	39.91	60139	33776	16625	2602	2527	910
2008	812	karaganda	Zhanaarka	8697	4346	4351	16722	8940	7782	2818	844	1974	108441	7.53062	0	35	35	0.127599	1.27084	13837	24	0	35	0	152.2	187.6	16.29	55.25	28237	25860	1446	307	242	32
2008	813	karaganda	Karkaraly	11912	6111	5801	25484	13713	11771	3846	1186	2660	63542	4.41264	0	41	41	0.163734	1.40211	10404	30	0	28	0	87.4	126.2	13.34	59.41	41242	39562	909	196	169	63
2008	814	karaganda	Nura	7727	3969	3758	19064	10007	9057	3034	907	2127	84574	5.87319	0	35	35	0.139133	1.24564	11767	25	0	24	0	100.7	281.9	14.08	49.96	29825	19992	4700	2082	1222	458
2008	815	karaganda	Osakarov	8647	4385	4262	23143	11777	11366	4409	1310	3099	20398	1.41653	0	42	42	0.669085	2.61605	13648	30	0	28	0	110.8	127.4	18.79	58.29	36199	8049	18166	2424	3076	930
2008	816	karaganda	Ulytau	4244	2214	2030	8053	4479	3574	1515	608	907	201025	13.9601	0	54	54	0.167278	1.76374	33627	44	0	49	0	101.4	159.4	15.93	57.92	13812	13210	383	62	30	18
2008	817	karaganda	Shet	12586	6479	6107	29367	15436	13931	4325	1224	3101	115754	8.03847	0	36	36	0.0969038	1.06593	11217	24	0	33	0	75.8	99.6	12.97	60.5	46278	40694	3135	468	406	398
2008	819	karaganda	Priozer	3465	1771	1694	9029	4418	4611	592	133	459	91	0.00631944	7	35	28	16.0879	8.4913	1464	22	8	19	12	90.7	143.7	15.28	49.67	13086	6200	5250	660	78	152
2008	901	kyzylorda	Kyzylorda	64841	33323	31518	128729	62693	66036	14319	4187	10132	3669	0.254792	0	58	58	3.6236	9.58233	13295	48	0	47	0	191.4	618.1	61.5	179.8	207889	187302	9735	397	59	1488
2008	902	kyzylorda	Aral	25185	12988	12197	41636	21553	20083	5413	1795	3618	92874	6.44958	0	42	42	0.0623102	0.956504	5787	30	0	36	0	180	329.4	19.8	86.3	72234	72217	9	0	0	2
2008	903	kyzylorda	Zhalagash	13233	6745	6488	25803	13226	12577	2611	946	1665	31858	2.21236	0	23	23	0.0407119	0.707533	1297	15	0	22	0	194.5	348.2	19.8	106.6	41647	41312	58	11	1	0
2008	904	kyzylorda	Zhanakhorgan	26295	13307	12988	41908	22142	19766	4191	1488	2703	26168	1.81722	0	26	26	0.191493	1.34964	5011	17	0	21	0	103.6	247.3	14.2	73.1	72394	71866	207	13	6	52
2008	905	kyzylorda	Kazaly	25287	12989	12298	43083	22285	20798	4963	1612	3351	61871	4.2966	0	41	41	0.0789546	1.10501	4885	30	0	27	0	126.8	271.4	18.4	86.9	73333	72702	434	7	31	49
2008	906	kyzylorda	Karmakhshy	15905	8167	7738	29873	15529	14344	3631	1236	2395	51857	3.60118	0	56	56	0.270802	2.17112	14043	41	0	34	0	155.8	410.9	18.9	93.4	49409	47601	273	12	7	69
2008	907	kyzylorda	Syrdariya	12981	6623	6358	24052	12732	11320	2730	1006	1724	33972	2.35917	0	21	21	0.0607854	0.757153	2065	13	0	18	0	113.2	477.8	20.8	111.7	39763	39234	269	7	9	22
2008	908	kyzylorda	Shieli	27209	13620	13589	43385	22969	20416	4971	1742	3229	49281	3.42229	0	34	34	0.0991457	1.09524	4886	23	0	28	0	111.2	210.4	15.3	73.2	75565	72658	1476	71	52	113
2008	1001	kostanay	Kostanai	37063	18940	18123	142199	67124	75075	30074	8223	21851	448	0.0311111	7	60	53	34.8929	18.8478	15632	48	59	37	34	181.6	230.3	57.3	136.2	209336	56393	107891	21352	5644	4401
2008	1002	kostanay	Arkalyk	11996	6072	5924	25599	11842	13757	3785	1016	2769	19877	1.38035	0	51	51	0.431504	2.95016	8577	39	0	29	0	262.3	415.7	29.1	103.5	41380	30084	6147	1571	238	903
2008	1003	kostanay	Lisakovsk	7057	3589	3468	27336	13727	13609	7154	2105	5049	285	0.0197917	0	49	49	17.5719	11.4275	5008	36	7	5	15	60.1	89.1	19	64.6	41547	9871	19936	6748	2289	609
2008	1004	kostanay	Rudnyi	20079	10303	9776	81913	40955	40958	21763	5970	15793	415	0.0288194	8	58	50	33.8482	14.8715	14047	45	57	46	35	113.8	209.3	24.8	75.1	123755	22885	74370	12963	3486	3401
2008	1005	kostanay	Altynsarin	3531	1791	1740	9990	5262	4728	1954	635	1319	9910	0.688194	0	12	12	0.396266	1.70021	3927	7	0	12	0	149.4	187.4	17.5	66.3	15475	5223	5621	2481	965	189
2008	1006	kostanay	Amangeldi	5838	3061	2777	10151	5370	4781	1423	499	924	48605	3.37535	0	15	15	0.0143812	0.373953	699	9	0	15	0	261	281.4	11.6	80	17412	16996	196	48	5	41
2008	1007	kostanay	Auliekol	11381	5839	5542	31092	15788	15304	6268	1850	4418	20217	1.40396	0	33	33	0.437058	2.25505	8836	23	0	29	0	132.4	246.2	14.1	57.7	48741	25039	13025	4973	1966	905
2008	1008	kostanay	Denisov	4689	2441	2248	14642	7649	6993	3101	952	2149	12892	0.895278	0	23	23	0.650403	2.29687	8385	15	0	23	0	81.1	89.2	9.9	58.1	22432	6775	7730	4097	1534	390
2008	1009	kostanay	Zhangeldin	5715	2877	2838	9687	5137	4550	1240	409	831	66100	4.59028	0	12	12	0.00953101	0.284177	630	7	0	12	0	291.7	366.5	7.9	67.5	16642	16460	65	4	8	48
2008	1010	kostanay	Zhetikhara	9738	5004	4734	33726	16474	17252	7531	2127	5404	13818	0.959583	0	50	50	1.30504	4.87029	18033	40	0	49	0	107.8	229.4	11.6	41.5	50995	19996	19345	5814	1604	1300
2008	1011	kostanay	Kamysty	3995	2005	1990	10558	5525	5033	1719	536	1183	23050	1.60069	0	29	29	0.179089	1.35196	4128	18	0	22	0	124.6	307.3	11.8	55.5	16272	8218	3423	2704	366	194
2008	1012	kostanay	Karabalyk	6808	3506	3302	23497	12236	11261	5778	1704	4074	13955	0.969097	0	49	49	1.25109	3.61652	17459	38	0	23	0	95.4	146.9	7.9	50.8	36083	10548	14353	5630	2164	864
2008	1013	kostanay	Karasu	7097	3605	3492	19313	10142	9171	3704	1119	2585	23636	1.64139	0	21	21	0.320697	1.69068	7580	13	0	21	0	113.8	152.8	11	52.9	30114	9744	10852	4191	1314	592
2008	1014	kostanay	Kostanai	14182	7335	6847	45932	23461	22471	9132	2868	6264	14658	1.01792	0	57	57	2.36356	5.82337	34645	47	0	49	0	171.7	293.2	8.3	32	69246	22714	28805	7940	3891	1084
2008	1015	kostanay	Mendikara	6764	3428	3336	20986	10952	10034	4706	1484	3222	13696	0.951111	0	27	27	0.355797	1.8673	4873	18	0	27	0	112	197.2	10.3	60	32456	12966	13349	2694	1396	378
2008	1016	kostanay	Nauryzym	3697	1862	1835	8778	4569	4209	1172	349	823	28626	1.98792	0	18	18	0.0572207	0.729557	1638	11	0	5	0	163.7	227.2	9.7	54.3	13647	9378	1883	967	192	258
2008	1017	kostanay	Sarykol	5460	2811	2649	16802	8779	8023	3084	924	2160	12360	0.858333	0	36	36	0.530583	2.49836	6558	26	0	27	0	139.9	173.6	8.8	44.4	25346	8830	8423	5391	698	217
2008	1018	kostanay	Taran	6153	3122	3031	17911	9251	8660	3990	1198	2792	14335	0.995486	0	49	49	2.25588	5.13998	32338	38	0	38	0	153.5	221	10	47.8	28054	7384	10558	4773	2816	454
2008	1019	kostanay	Uzynkol	5569	2889	2680	17021	8779	8242	3646	1137	2509	14155	0.982986	0	21	21	0.255881	1.5584	3622	13	0	21	0	111.8	228.7	6.6	49.3	26236	10755	10941	2603	485	254
2008	1020	kostanay	Fedorov	6116	3081	3035	18864	9785	9079	4043	1188	2855	13707	0.951875	0	42	42	0.964033	3.07667	13214	23	0	27	0	94.1	148.2	11.8	64.8	29023	4864	10203	8344	2373	564
2008	1101	mangystau	Aktau	57609	29620	27989	132821	66369	66452	12402	2914	9488	489	0.0339583	0	60	60	24.6994	23.2839	12078	48	0	28	14	153.3	456.2	70.9	149.5	202832	147016	36938	3246	408	1907
2008	1102	mangystau	Zhanaozen	31787	16328	15459	51824	25615	26209	3464	986	2478	679	0.0471528	0	59	59	12.0633	15.9703	8191	46	0	30	7	170.3	335.6	23.3	67.6	87075	84694	1218	84	14	174
2008	1103	mangystau	Beineu	15776	8012	7764	24898	12573	12325	1990	677	1313	56974	3.95653	0	50	50	0.164268	1.72823	9359	35	0	29	0	154.9	154.7	19.1	61.2	42664	42448	25	2	1	13
2008	1104	mangystau	Karakhiyan	9571	4960	4611	16825	8746	8079	1771	590	1181	98811	6.86187	0	59	59	0.144397	1.75979	14268	46	0	44	0	136.9	251	17.4	74.3	28167	28014	5	1	1	29
2008	1105	mangystau	Mangystau	10838	5488	5350	17111	9225	7886	1966	666	1300	74073	5.14396	0	30	30	0.101265	1.01269	7501	21	0	30	0	129.5	135.3	19.1	72.9	29915	29877	1	2	0	0
2008	1106	mangystau	Tupkaragan	5538	2856	2682	10037	5152	4885	1175	377	798	10726	0.744861	0	58	58	1.033	4.5512	11080	46	0	41	0	153.1	269	22.7	56.4	16750	16444	152	12	0	38
2008	1201	pavlodar	Pavlodar	60680	30848	29832	219897	105414	114483	43193	11075	32118	1062	0.07375	7	60	53	32.8456	19.6192	34882	48	60	53	29	159.9	223.4	59.2	117.4	323770	118921	152864	22728	8766	7687
2008	1202	pavlodar	Aksu	14398	7269	7129	44159	22317	21842	8758	2437	6321	15199	1.05549	0	58	58	2.59432	6.65182	39431	47	0	53	0	165.2	296.6	24.2	74.6	67315	28860	27597	4097	2386	1391
2008	1203	pavlodar	Ekibastuz	31059	15756	15303	97868	47490	50378	13775	3648	10127	36166	2.51153	0	60	60	2.00473	7.16183	72503	50	0	49	0	127.7	228.6	32.2	76.9	142702	68975	52611	7424	3078	4035
2008	1204	pavlodar	Aktogai	4732	2442	2290	10624	5485	5139	2033	668	1365	17976	1.24833	0	48	48	0.391133	2.51667	7031	37	0	34	0	86.7	181.3	11.7	53.8	17389	12801	2391	1017	354	170
2008	1205	pavlodar	Bayanauyl	7734	4016	3718	17987	9385	8602	2768	905	1863	34364	2.38639	0	47	47	0.473053	2.57585	16256	32	0	38	0	138.3	250.9	14.7	54.8	28489	24784	2527	306	360	229
2008	1206	pavlodar	Zhelezin	4235	2184	2051	13203	6944	6259	2900	903	1997	15257	1.05951	0	27	27	0.286688	1.6395	4374	18	0	23	0	90	228.4	13.2	55.3	20338	8502	8977	968	1055	245
2008	1207	pavlodar	Ertis	5912	3095	2817	17094	8922	8172	3169	962	2207	20397	1.41646	0	33	33	0.451929	2.11444	9218	23	0	29	0	100.4	253.9	11.7	53.5	26175	14963	6422	2151	1407	246
2008	1208	pavlodar	Kashyr	5531	2829	2702	15250	7827	7423	3374	1015	2359	13060	0.906944	0	40	40	0.503216	2.29966	6572	22	0	38	0	100.4	160.3	13.1	55.3	24155	9647	10547	1652	1313	189
2008	1209	pavlodar	Lebyazh'e	3774	1969	1805	9965	5342	4623	1629	499	1130	14882	1.03347	0	22	22	0.291359	1.56314	4336	14	0	19	0	177.6	355.7	17.4	52.3	15368	12189	1877	305	234	194
2008	1210	pavlodar	Mai	3141	1597	1544	8087	4388	3699	1349	425	924	32860	2.28194	0	19	19	0.136397	1.0626	4482	12	0	17	0	128	276.4	18.7	77.2	12577	10653	943	218	183	231
2008	1211	pavlodar	Pavlodar	6228	3166	3062	19081	10015	9066	3766	1164	2602	11155	0.774653	0	57	57	2.49592	5.85908	27842	46	0	38	0	140.9	260.3	15.1	37	29075	12983	10559	2311	1548	418
2008	1212	pavlodar	Uspen	3076	1528	1548	10053	5310	4743	2056	606	1450	10293	0.714792	0	22	22	0.668901	2.35686	6885	14	0	22	0	80.5	421.8	12.2	49.7	15185	4782	4505	3214	1659	155
2008	1213	pavlodar	Sharbakty	5246	2665	2581	15597	7959	7638	3073	935	2138	12813	0.889792	0	47	47	0.848123	3.29094	10867	33	0	30	0	88.2	224.6	13.6	45.8	23916	9221	8718	3227	1583	342
2008	1301	north kazakhstan	Petropavl	32632	16683	15949	130768	62745	68023	30726	7801	22925	386	0.0268056	7	60	53	37.4948	17.0037	14473	47	59	36	39	187.4	271.4	58.7	174.7	194126	39038	131215	5927	2926	7433
2008	1302	north kazakhstan	Aiyrtau	11044	5690	5354	30913	16149	14764	6869	2109	4760	18537	1.28729	0	33	33	0.506069	2.16241	9381	22	0	31	0	114.8	139.3	11.1	59.6	48826	18414	22001	2764	2256	796
2008	1303	north kazakhstan	Akzhar	5898	2981	2917	13654	7258	6396	2137	688	1449	16134	1.12042	0	26	26	0.355089	1.78816	5729	17	0	26	0	179.7	290.3	13.4	72.2	21689	15929	3179	1006	366	310
2008	1304	north kazakhstan	Magzhan Zhumabaev	9177	4759	4418	28346	14754	13592	6177	1787	4390	15241	1.0584	0	33	33	0.552326	2.23603	8418	22	0	30	0	150.1	224	10.7	55.6	43700	12963	23734	2346	2382	597
2008	1305	north kazakhstan	Esil	7253	3743	3510	22142	11730	10412	4794	1491	3303	9742	0.676528	0	26	26	0.619483	2.28426	6035	17	0	18	0	126.8	118	11.3	58.8	34189	14611	16651	1007	857	211
2008	1306	north kazakhstan	Zhambyl	7630	3890	3740	20526	10851	9675	4165	1314	2851	15028	1.04361	0	22	22	0.302901	1.59441	4552	14	0	17	0	130.4	124.2	9.3	62	32321	15183	12151	2649	1017	429
2008	1307	north kazakhstan	Kyzylzhar	9501	4894	4607	33153	17285	15868	7366	2256	5110	12351	0.857708	0	46	46	1.85637	4.16614	22928	29	0	36	0	198.8	261	9.9	46.5	50020	11643	31860	1632	1955	893
2008	1308	north kazakhstan	Mamlyut	5279	2753	2526	17052	9038	8014	3702	1102	2600	8346	0.579583	0	38	38	0.86832	2.97264	7247	26	0	26	0	209.3	329.5	9	59.8	26033	6860	14986	774	963	1570
2008	1309	north kazakhstan	Shal akyn	6228	3199	3029	16972	9083	7889	4073	1293	2780	9336	0.648333	0	29	29	0.319623	1.93079	2984	18	0	24	0	129.6	240.7	11.2	59.3	27273	12313	11169	1498	1155	214
2008	1310	north kazakhstan	Akkaiyn	5458	2819	2639	18585	9681	8904	3753	1170	2583	9180	0.6375	0	28	28	0.825817	2.69884	7581	18	0	21	0	144.9	210.1	9.9	54	27796	9923	11407	2675	1920	401
2008	1311	north kazakhstan	Taiynsha	13695	7045	6650	37111	19445	17666	7044	2090	4954	21851	1.51743	0	49	49	1.05634	3.34608	23082	37	0	28	0	124.6	308	10.2	62	57850	15642	12501	7330	5682	387
2008	1312	north kazakhstan	Timiryazev	4113	2091	2022	11666	6104	5562	1864	581	1283	9256	0.642778	0	21	21	0.426858	1.89272	3951	13	0	21	0	187.5	246.6	10.9	60.6	17643	7164	7002	1330	374	358
2008	1313	north kazakhstan	Ualihanov	6386	3214	3172	14760	7812	6948	2017	629	1388	25059	1.74021	0	30	30	0.126541	1.25107	3171	21	0	21	0	129.3	232.8	9.9	53.2	23163	20123	1501	478	244	374
2008	1314	north kazakhstan	Gabyt Musirepov atyn.	11275	5735	5540	31953	16615	15338	6064	1817	4247	23186	1.61014	0	43	43	0.593332	2.60336	13757	33	0	33	0	97.8	136.5	11.1	54.6	49292	16571	19722	6164	2140	775
2008	1401	turkistan	Shymkent	159487	82253	77234	348712	168105	180607	46447	13373	33074	1846	0.128194	0	60	60	19.1327	17.1016	35319	50	8	49	12	99.3	219.3	26	63.4	554646	315018	107696	5885	1540	11832
2008	1403	turkistan	Kentau	24792	12657	12135	53870	25853	28017	7147	2523	4624	12407	0.861597	0	31	31	0.723866	2.58674	8981	21	0	29	0	88.7	144.4	19.4	57.8	85809	56168	4809	192	54	1684
2008	1404	turkistan	Turkistan	75658	38712	36946	111003	56183	54820	11077	3798	7279	367	0.0254861	0	50	50	18.267	13.518	6704	40	7	46	12	83.8	130.4	18.8	73.8	197738	104335	1217	12	1	913
2008	1405	turkistan	Arys	24374	12364	12010	37096	18922	18174	3564	1116	2448	10052	0.698056	0	50	50	0.725328	3.57656	7291	40	0	38	0	168.5	180.8	18.82	79.2	65034	61789	2023	9	11	437
2008	1406	turkistan	Baidibek	19535	9896	9639	31533	16514	15019	4014	1349	2665	11332	0.786944	0	22	22	0.217879	1.42302	2469	14	0	18	0	127.3	181.8	14.23	63.1	55082	54140	74	8	1	70
2008	1407	turkistan	Kazykurt	39718	20134	19584	56980	29334	27646	5807	1984	3823	6165	0.428125	0	23	23	0.717762	2.4589	4425	15	0	23	0	70.9	79.7	14.71	58.8	102505	96521	0	0	57	230
2008	1408	turkistan	Maktaaral	107734	55127	52607	151381	76480	74901	13277	4235	9042	2813	0.195347	0	40	40	6.46961	5.64051	18199	29	7	36	7	96.1	156.4	14.58	54.4	272392	225357	5431	379	730	1861
2008	1409	turkistan	Ordabasy	33322	17136	16186	57043	29505	27538	6222	2085	4137	4276	0.296944	0	26	26	2.12862	3.90854	9102	17	0	26	0	103.5	142.6	14.13	46.7	96587	91137	1260	68	28	199
2008	1410	turkistan	Otyrar	19908	10168	9740	33196	17263	15933	3659	1235	2424	29880	2.075	0	17	17	0.0901606	0.870172	2694	10	0	17	0	102.7	184.1	12	56.9	56763	56589	51	3	0	14
2008	1411	turkistan	Sairam	94735	48302	46433	140342	71638	68704	13987	4726	9261	1765	0.122569	0	41	41	6.9898	6.91575	12337	31	0	27	7	64.5	81	15.6	62.1	249064	67125	4978	461	215	1039
2008	1412	turkistan	Saryagash	97592	49842	47750	142949	72619	70330	13538	4269	9269	11553	0.802292	0	51	51	2.48784	6.15672	28742	41	0	45	0	58.7	147.8	14.7	53.3	254079	223172	2360	235	327	1972
2008	1413	turkistan	Sozak	19394	9926	9468	30320	15883	14437	3458	1211	2247	66962	4.65014	0	30	30	0.198053	1.45006	13262	20	0	29	0	106.5	144.5	15	54.7	53172	48212	971	61	16	63
2008	1414	turkistan	Tole bi	39689	20412	19277	66620	34246	32374	8598	2785	5813	4597	0.319236	0	26	26	1.54209	3.68345	7089	17	0	5	0	95.6	114.9	17.5	60.4	114907	79749	7592	386	232	719
2008	1415	turkistan	Tulkibas	31568	16010	15558	58072	29216	28856	7882	2584	5298	3572	0.248056	0	30	30	2.4009	4.66642	8576	21	0	5	0	85.1	102.7	15.4	65	97522	78523	6608	721	420	362
2008	1416	turkistan	Shardara	28832	14723	14109	43502	22111	21391	3871	1317	2554	19076	1.32472	0	28	28	0.221745	1.52587	4230	19	0	28	0	126	240.1	14.7	59.1	76205	72984	2035	111	64	300
2008	1501	almaty city	almaty city	270156	139148	131008	897532	422163	475369	157051	41391	115660	1131	0.0785417	0	60	60	38.1185	20.9283	43112	49	60	31	44	83.3	97.9	75.3	89.1	1324739	648950	463859	18021	7542	25053
2008	1601	astana city	astana city	116808	59952	56856	436528	220410	216118	49348	14992	34356	1328	0.0922222	7	60	53	41.5926	15.9319	55235	48	60	7	44	218.2	319.1	73.1	86.2	602684	372129	159464	19376	9559	11080
2009	101	akmola	Kokshetau	32647	16867	15780	96367	45306	51061	16662	4229	12433	754	0.0523611	0	61	61	19.5066	16.7986	14708	50	9	32	13	173	255.7	25.4	68.2	145676	74192	48858	6797	2641	4108
2009	102	akmola	Stepnogor	14011	7223	6788	42462	20511	21951	10082	2596	7486	2585	0.179514	0	51	51	5.00039	9.79439	12926	39	0	51	0	203	258.6	31.9	78.9	66555	22518	33878	3567	2243	1500
2009	103	akmola	Akkol	6701	3417	3284	19390	10122	9268	3628	1040	2588	17537	1.21785	0	56	56	0.621144	3.52594	10893	47	0	5	0	250.1	287.3	19.9	66.3	29719	11857	11554	1831	1766	694
2009	104	akmola	Arshaly	5382	2802	2580	16189	8233	7956	3154	899	2255	11146	0.774028	0	32	32	1.50018	3.57693	16721	23	0	29	0	106	159	21.6	63.6	24725	7194	11576	1864	1653	397
2009	105	akmola	Astrahan	6443	3392	3051	17850	9074	8776	3599	1079	2520	13591	0.943819	0	44	44	0.485174	2.51267	6594	31	0	22	0	123.5	192.5	14.2	78.1	27892	12083	8288	2129	1568	490
2009	106	akmola	Atbasar	12254	6244	6010	33768	17236	16532	6422	1833	4589	20140	1.39861	0	49	49	0.516137	2.65592	10395	38	0	22	0	168.2	279.1	16.6	76.1	52444	17717	20036	5598	3082	1149
2009	107	akmola	Bulandy	8959	4501	4458	23218	12088	11130	4554	1274	3280	9965	0.692014	0	42	42	0.622077	3.13818	6199	32	0	33	0	139	141.7	16.6	67.8	36731	12752	16589	1802	2290	565
2009	108	akmola	Egindikol	1844	940	904	4322	2335	1987	814	289	525	9783	0.679375	0	27	27	0.240008	1.66057	2348	18	0	20	0	101.4	188.3	23.2	105.7	6980	3182	1738	875	196	124
2009	109	akmola	Enbekshilder	4363	2220	2143	11080	5905	5175	2433	736	1697	20606	1.43097	0	30	30	0.470446	2.28454	9694	21	0	28	0	124.3	226	11.3	69.5	17876	11330	4623	405	372	305
2009	110	akmola	Ereimentau	8284	4229	4055	22527	12281	10246	3656	1104	2552	32949	2.28812	0	45	45	0.247929	2.03338	8169	34	0	31	0	216.4	307	16.4	63.5	34467	20872	7958	2443	1308	540
2009	111	akmola	Esil	6631	3349	3282	18888	9901	8987	3762	1054	2708	15811	1.09799	0	40	40	0.425843	2.30801	6733	29	0	30	0	103.1	192.5	17.2	73.6	29281	7857	11258	4440	1533	919
2009	112	akmola	Zhaksy	5969	3031	2938	15702	8260	7442	2627	802	1825	18467	1.28243	0	26	26	0.215574	1.41227	3981	17	0	23	0	153.3	240.4	12.8	60.1	24298	11291	5202	3902	1170	430
2009	113	akmola	Zharkain	4498	2251	2247	12263	6641	5622	1755	442	1313	22287	1.54771	0	25	25	0.109571	1.11618	2442	16	0	25	0	319.4	512.1	19.3	61.7	18516	8342	5514	1784	379	596
2009	114	akmola	Zerendi	10249	5309	4940	26443	13828	12615	5020	1496	3524	15441	1.07229	0	49	49	1.50677	4.00312	23266	37	0	35	0	146.9	219.2	11.1	56.4	41712	25466	10875	1411	1787	537
2009	115	akmola	Korgalzhyn	3061	1581	1480	5952	3129	2823	1191	384	807	16845	1.16979	0	22	22	0.0870882	0.980766	1467	15	0	22	0	139.5	308.9	17.9	81.7	10204	8922	519	251	145	77
2009	116	akmola	Sandyktau	5017	2577	2440	14391	7500	6891	3257	996	2261	11907	0.826875	0	16	16	0.340388	1.59172	4053	9	0	16	0	62.2	151.1	14.7	72	22665	4479	12767	917	1616	125
2009	117	akmola	Tselinograd	10418	5315	5103	27765	14200	13565	4579	1298	3281	14136	0.981667	0	49	49	3.54817	5.42135	50157	38	0	38	0	137.6	254.2	25	57.1	42762	28543	6950	1666	1763	778
2009	118	akmola	Shortandy	7107	3550	3557	19604	10326	9278	3561	1060	2501	8687	0.603264	0	31	31	1.2178	3.35975	10579	22	0	28	0	149.2	165.7	16.9	61	30272	10362	10829	2407	1994	539
2009	119	akmola	Schuch'e	17270	8843	8427	51575	26046	25529	10277	2866	7411	11470	0.796528	0	58	58	2.00854	5.693	23038	48	0	35	0	112.3	214.6	18.4	50.7	79122	31926	36461	2757	2649	926
2009	201	aktobe	Aktobe	77495	40149	37346	205581	98176	107405	29866	7552	22314	4324	0.300278	0	61	61	10.46	14.2931	45229	51	0	41	6	124.5	301.1	84.3	110.5	312942	213255	62408	18239	2917	7068
2009	202	aktobe	Alga	11182	5706	5476	28492	14152	14340	4048	1207	2841	13405	0.930903	0	27	27	0.419545	1.93498	5624	19	0	25	0	68.3	273.1	18.6	51.8	43722	34187	4346	2523	610	413
2009	203	aktobe	Aiteke bi	9187	4695	4492	19888	10328	9560	2221	680	1541	65973	4.58146	0	22	22	0.0279205	0.526309	1842	15	0	20	0	51.1	220.5	13.1	56.2	31296	29007	1230	477	59	135
2009	204	aktobe	Baiganin	7392	3799	3593	14834	7786	7048	1723	560	1163	94295	6.54826	0	17	17	0.00789013	0.308669	744	9	0	17	0	70.9	225.2	16.7	78.8	23949	23938	0	0	1	0
2009	205	aktobe	Kargaly	4116	2094	2022	11773	5988	5785	2061	638	1423	9127	0.633819	0	25	25	0.961543	2.88586	8776	17	0	5	0	72.7	201.2	26.3	65.4	17950	10602	3788	2181	759	120
2009	206	aktobe	Kobda	5910	3005	2905	14988	7798	7190	2264	697	1567	24899	1.7291	0	26	26	0.0716896	0.973504	1785	18	0	26	0	64.9	281.2	20.8	60.6	23162	18544	1884	1741	372	103
2009	207	aktobe	Martuk	7459	3821	3638	20273	10456	9817	3682	1110	2572	11995	0.832986	0	25	25	0.31238	1.68381	3747	17	0	23	0	66.5	243.7	19.5	53	31414	17779	5578	5353	1035	764
2009	208	aktobe	Mugalzhar	18072	9313	8759	43555	22015	21540	5012	1487	3525	37030	2.57153	0	54	54	0.340562	2.36614	12611	42	0	32	0	89.7	236.3	19.7	58.1	66639	58787	4693	1594	259	369
2009	209	aktobe	Oiyl	6295	3255	3040	12035	6347	5688	1353	421	932	19087	1.32549	0	12	12	0.0158747	0.390071	303	5	0	12	0	86.4	223.6	16.3	66.6	19683	19470	153	1	1	51
2009	210	aktobe	Temir	11003	5715	5288	23326	11842	11484	2552	752	1800	18982	1.31819	0	23	23	0.128385	1.19912	2437	15	0	20	0	69.9	193.5	19.4	59.9	36881	36332	290	49	8	73
2009	211	aktobe	Hromtau	10628	5464	5164	27919	14145	13774	3850	1086	2764	23048	1.60056	0	60	60	0.903028	4.71333	20813	51	0	53	0	72.9	355.3	20.5	66.6	42397	31932	6068	2273	634	488
2009	212	aktobe	Shalkar	13937	7315	6622	28761	14960	13801	3737	1125	2612	105645	7.33646	0	40	40	0.044801	0.817556	4733	28	0	5	0	81.9	242.3	19.9	64.5	46435	45737	445	15	17	157
2009	213	aktobe	Yrgyz	5285	2692	2593	9438	4970	4468	937	282	655	70445	4.89201	0	17	17	0.0111434	0.345443	785	11	0	5	0	70	229	21.6	85.8	15660	15642	14	1	0	2
2009	301	almaty	Taldykorgan	33235	17103	16132	93507	43577	49930	14401	3681	10720	639	0.044375	0	60	60	17.036	16.985	10886	49	0	41	10	136.6	146.6	49.1	13	141143	90611	36818	1115	1584	2770
2009	302	almaty	Kapshagai	13769	7011	6758	35421	17347	18074	5259	1412	3847	95	0.00659722	0	52	52	29.4526	12.8036	2798	40	26	0	28	74.1	108.5	18.5	41.5	54449	31171	18340	748	522	567
2009	303	almaty	Tekeli	5787	2948	2839	17492	8830	8662	4499	1311	3188	38	0.00263889	12	30	18	22.4737	5.29019	854	16	28	12	23	73.5	85.4	19.6	55.3	27778	11706	13545	367	518	680
2009	304	almaty	Aksy	11433	5892	5541	21543	11783	9760	3477	1092	2385	22597	1.56924	0	17	17	0.0767358	0.855465	1734	10	0	17	0	135	113.3	19.7	84.7	36453	34510	1432	19	57	145
2009	305	almaty	Alakol	19955	10326	9629	49007	26063	22944	7426	2358	5068	60703	4.21549	0	43	43	0.161096	1.51216	9779	29	0	29	0	129.8	150.5	12.4	51.8	76388	61496	12999	124	178	802
2009	306	almaty	Balkhash	9425	4765	4660	18069	9795	8274	2549	779	1770	64209	4.45896	0	31	31	0.0351041	0.619107	2254	19	0	22	0	106.7	113.3	17	77.3	30043	27269	1982	93	264	39
2009	307	almaty	Enbekshikazakh	56678	28909	27769	138405	71277	67128	20445	6427	14018	15053	1.04535	0	30	30	0.866339	2.98557	13041	22	0	5	0	88.1	117.8	15.6	44.2	215528	104673	32412	1161	1655	1309
2009	308	almaty	Zhambyl	29951	15133	14818	82267	42466	39801	10683	3353	7330	29574	2.05375	0	53	53	0.349564	2.31891	10338	38	0	5	0	71.5	107.7	13.9	36	122901	97781	13005	454	866	807
2009	309	almaty	Kerbulak	15826	7947	7879	31443	16653	14790	4418	1376	3042	18036	1.2525	0	38	38	0.160679	1.57119	2898	27	0	22	0	54.4	50.3	14.8	60.8	51687	43732	5949	178	103	279
2009	310	almaty	Koksu	10305	5270	5035	25780	13385	12395	3918	1238	2680	11356	0.788611	0	23	23	0.250616	1.6145	2846	16	0	23	0	87.9	90	15	59.1	40003	31015	5554	101	330	366
2009	311	almaty	Karatal	12691	6427	6264	30915	15814	15101	5121	1495	3626	38140	2.64861	0	38	38	0.085763	1.18588	3271	29	0	33	0	120.9	168.4	13.3	52	48727	29081	11056	203	394	321
2009	312	almaty	Karasai	42217	21632	20585	106884	54295	52589	16197	4743	11454	3279	0.227708	0	55	55	6.31199	9.53183	20697	44	0	47	0	93.8	114.5	17.7	36	165298	94301	37159	1226	1686	1862
2009	313	almaty	Panfilov	37356	19225	18131	73502	37705	35797	8651	2841	5810	18116	1.25806	0	41	41	0.307573	2.31109	5572	31	0	38	0	64.7	75.9	14	58	119509	74821	4974	96	64	549
2009	314	almaty	Raiymbek	25222	12672	12550	45852	25004	20848	6520	2239	4281	22668	1.57417	0	16	16	0.0765396	0.806335	1735	9	0	16	0	57.6	87.1	15.3	61	77594	76540	229	5	8	38
2009	315	almaty	Sarkant	11419	5924	5495	25650	13512	12138	4725	1469	3256	17996	1.24972	0	23	23	0.153868	1.24014	2769	15	0	23	0	114.3	155.5	15.8	79	41794	32496	8117	47	243	453
2009	316	almaty	Talgar	34385	17649	16736	105172	53916	51256	14323	4122	10201	9302	0.645972	0	53	53	2.18265	6.06229	20303	41	0	43	0	99.8	137.7	12.2	34.6	153880	83133	35990	1259	1216	1261
2009	317	almaty	Eskeldi	12591	6488	6103	32059	16799	15260	5689	1671	4018	6710	0.465972	0	30	30	1.27258	3.67637	8539	22	0	5	0	79.7	115.3	15.8	55.7	50339	34376	12424	252	961	881
2009	318	almaty	Uigyr	19604	9943	9661	39493	20667	18826	5407	1888	3519	13850	0.961806	0	23	23	0.0999278	1.10417	1384	15	0	23	0	66.8	72.9	11.7	44	64504	26431	1142	27	13	56
2009	319	almaty	Ile	36839	18997	17842	99298	50285	49013	12988	3502	9486	13519	0.938819	0	57	57	1.58007	5.63796	21361	48	0	43	0	97.4	117.1	23.3	34.3	149125	85183	42069	1807	2101	1412
2009	401	atyrau	Atyrau	65576	33475	32101	139636	67910	71726	17304	4196	13108	6313	0.438403	0	61	61	4.23079	11.4367	26709	51	0	46	0	152.8	316.4	48.5	108.5	222516	184414	28700	1068	494	2095
2009	402	atyrau	Zhylyoi	24718	12525	12193	43376	21891	21485	4129	1173	2956	40261	2.7959	0	49	49	0.257097	2.37866	10351	38	0	30	0	84.49	193.6	15.2	45.2	72223	70777	737	65	3	226
2009	403	atyrau	Inder	8989	4698	4291	19482	10224	9258	2679	797	1882	19691	1.36743	0	17	17	0.147174	1.11771	2898	11	0	17	0	93.25	210.6	20.1	67.7	31150	29997	966	36	7	48
2009	404	atyrau	Isatai	8014	4178	3836	15199	7919	7280	1759	553	1206	21176	1.47056	0	47	47	0.262703	2.01905	5563	32	0	23	0	88.35	246.7	16.7	66.9	24972	24918	19	5	1	4
2009	405	atyrau	Kurmangazy	16334	8332	8002	38001	19827	18174	4616	1289	3327	35745	2.48229	0	30	30	0.148133	1.24692	5295	22	0	23	0	132.2	289.6	14.7	51.4	58951	57183	1550	22	14	68
2009	406	atyrau	Kyzylkoga	10568	5514	5054	19684	10401	9283	2208	650	1558	40294	2.79819	0	23	23	0.0593637	0.818702	2392	14	0	20	0	92.31	172.1	13.8	60.3	32460	32399	37	3	0	3
2009	407	atyrau	Makat	9724	5040	4684	17438	8822	8616	1823	472	1351	7207	0.500486	0	48	48	1.15915	4.93359	8354	38	0	41	0	93.43	256.3	14.3	66.5	28985	28293	456	39	20	71
2009	408	atyrau	Mahambet	8932	4554	4378	18986	9772	9214	2448	759	1689	15787	1.09632	0	43	43	0.36169	2.05968	5710	26	0	5	0	72.61	179.9	16	49.3	30366	30119	174	13	5	13
2009	501	east kazakhstan	Oskemen	49316	25030	24286	201166	96465	104701	48384	12667	35717	520	0.0361111	12	61	49	45.6192	14.3383	23722	44	61	12	49	121.3	131.6	63.1	138.7	298866	79313	203499	3499	3737	3306
2009	504	east kazakhstan	Kurchatov	2292	1212	1080	7405	3829	3576	1050	255	795	249	0.0172917	0	41	41	12.7871	10.8653	3184	30	0	16	9	119.8	202.8	28.8	88.3	10747	4204	5775	221	148	168
2009	505	east kazakhstan	Leninogorsk	9840	5093	4747	39098	19522	19576	9789	2316	7473	6259	0.434653	0	59	59	1.86883	7.0686	11697	48	0	39	0	88.8	164	28	94.8	58727	5626	50205	607	624	595
2009	506	east kazakhstan	Semei	65866	33506	32360	211060	99663	111397	36577	9247	27330	56704	3.93778	0	61	61	0.974993	4.77778	55286	52	0	5	0	148.2	245.6	68.9	108	313503	195574	96100	2515	3090	11709
2009	507	east kazakhstan	Abai	4574	2222	2352	9387	5129	4258	1728	540	1188	34494	2.39542	0	39	39	0.0947991	1.17661	3270	29	0	5	0	146	215.9	29.3	68.2	15689	15462	126	2	18	13
2009	508	east kazakhstan	Ayagoz	22172	11281	10891	45737	23777	21960	6744	2059	4685	81005	5.62535	0	55	55	0.144386	1.71024	11696	45	0	33	0	120.5	145.9	21.2	77.1	74653	70392	2786	102	185	536
2009	509	east kazakhstan	Beskaragai	5328	2612	2716	14398	7694	6704	3670	1088	2582	18078	1.25542	0	35	35	0.377475	1.954	6824	25	0	5	0	107.1	227	16.5	59.3	23396	15143	6356	255	749	586
2009	510	east kazakhstan	Boroduliha	7870	4060	3810	26774	14543	12231	5449	1523	3926	11092	0.770278	0	28	28	1.02416	3.08395	11360	20	0	5	0	67.6	120.2	24.3	79.5	40093	10414	22778	577	4543	790
2009	511	east kazakhstan	Glubokoe	10813	5548	5265	43034	22382	20652	11553	3339	8214	13438	0.933194	0	56	56	1.98832	5.20046	26719	43	0	5	0	149.6	164.9	14.8	58.8	65400	14899	46769	734	1401	583
2009	512	east kazakhstan	Zharma	12550	6468	6082	31208	16392	14816	5300	1593	3707	39440	2.73889	0	36	36	0.317875	1.9773	12537	27	0	5	0	118.4	173.5	19.4	69.7	49058	43764	3905	263	406	244
2009	513	east kazakhstan	Zaisan	10420	5340	5080	24989	13095	11894	3631	1239	2392	17493	1.21479	0	49	49	0.380781	2.54648	6661	37	0	33	0	83.5	65.8	21.8	65.1	39040	36772	1670	12	17	390
2009	514	east kazakhstan	Zyryan	14425	7261	7164	53807	27384	26423	14773	4023	10750	20351	1.41326	0	58	58	0.896467	4.17817	18244	47	0	31	0	107.6	177.8	24.1	106.5	83005	14566	64531	807	1114	1101
2009	515	east kazakhstan	Kokpekty	8366	4310	4056	24904	13366	11538	4744	1457	3287	26047	1.80882	0	21	21	0.162552	1.2533	4234	14	0	5	0	158.1	245.1	18.2	76.7	38014	28447	7700	70	679	760
2009	516	east kazakhstan	Korshim	8953	4608	4345	24432	13009	11423	4206	1369	2837	40655	2.82326	0	30	30	0.11236	1.16509	4568	21	0	28	0	73.8	81.7	21.1	84.3	37591	33912	3313	34	69	118
2009	517	east kazakhstan	Katonkaragai	8431	4400	4031	25277	13387	11890	4421	1374	3047	23682	1.64458	0	25	25	0.163922	1.3132	3882	16	0	20	0	97	112.7	19.8	79.4	38129	30215	7207	40	234	312
2009	518	east kazakhstan	Tarbagatai	16179	8368	7811	37184	20213	16971	4962	1600	3362	40347	2.80187	0	25	25	0.137978	1.16953	5567	15	0	25	0	97.9	110	18.2	63.2	58325	57548	597	10	79	41
2009	519	east kazakhstan	Ulan	8956	4562	4394	27494	14263	13231	5913	1855	4058	18102	1.25708	0	45	45	1.12269	3.45751	20323	30	0	36	0	103.2	112.5	13.6	59	42363	29038	11789	375	454	202
2009	520	east kazakhstan	Urzhar	22673	11631	11042	50972	27237	23735	8616	2723	5893	42952	2.98278	0	41	41	0.221806	1.67816	9527	31	0	32	0	131.4	153.3	18.1	60.2	82261	73780	6947	95	459	232
2009	521	east kazakhstan	Shemonaiha	8836	4532	4304	31613	16396	15217	8455	2295	6160	6721	0.466736	0	47	47	2.58325	5.71822	17362	35	0	45	0	104.5	131.1	24.2	83.3	48904	5258	39767	588	2073	281
2009	601	jambyl	Taraz	89061	45413	43648	224297	104513	119784	34128	9109	25019	239	0.0165972	14	60	46	43.9038	13.2094	10493	43	59	14	47	98.9	144	47.8	133	347486	205245	84643	235	2855	6543
2009	602	jambyl	Baizak	25677	13146	12531	50410	26164	24246	5737	1867	3870	10409	0.722847	0	40	40	0.456912	2.37956	4756	23	0	5	0	76.8	123.7	11	45	81824	67155	2618	188	244	406
2009	603	jambyl	Zhambyl	25772	13127	12645	46630	24424	22206	5750	1816	3934	5001	0.347292	0	50	50	2.73685	6.39313	13687	38	0	42	0	101.8	122.2	11.3	43.6	78152	54870	3839	394	369	1080
2009	604	jambyl	Zhualy	18507	9505	9002	29199	15470	13729	4050	1245	2805	5476	0.380278	0	26	26	0.534332	2.29199	2926	16	0	22	0	82.9	169.7	17.3	69.6	51756	44952	4198	404	245	112
2009	605	jambyl	Kordai	39962	20350	19612	64312	32790	31522	9021	2524	6497	14103	0.979375	0	47	47	0.566192	2.72774	7985	30	0	31	0	59.5	111.9	15.5	50.6	113295	54440	16700	741	942	351
2009	606	jambyl	Turar Ryskulov	20956	10708	10248	36047	19231	16816	4603	1365	3238	15250	1.05903	0	31	31	0.302164	1.95959	4608	21	0	31	0	77.8	163.7	15.7	71.5	61606	55772	3226	278	226	398
2009	607	jambyl	Merke	23562	11921	11641	44466	22791	21675	6379	1848	4531	10896	0.756667	0	32	32	0.373164	2.37733	4066	23	0	32	0	83	151.2	15.9	57	74407	51093	6913	700	491	402
2009	608	jambyl	Moiynkum	10147	5188	4959	19459	10597	8862	2689	828	1861	82131	5.70354	0	28	28	0.052124	0.727529	4281	20	0	5	0	89.5	151.1	15.7	80.2	32295	28595	2684	142	73	72
2009	609	jambyl	Sarysu	14746	7517	7229	26749	14092	12657	3368	996	2372	51820	3.59861	0	23	23	0.041702	0.695812	2161	16	0	14	0	93.3	148.9	13.3	84.7	44863	40810	2344	239	89	200
2009	610	jambyl	Talas	15381	7765	7616	31359	16377	14982	4404	1283	3121	19460	1.35139	0	53	53	0.256269	2.41553	4987	40	0	25	0	91.8	152.2	17.8	74.4	51144	43394	3972	238	264	253
2009	611	jambyl	Shu	29047	14705	14342	57015	29190	27825	8254	2382	5872	19198	1.33319	0	50	50	0.427128	3.08047	8200	39	0	41	0	97.4	192.5	15.2	63.8	94316	65123	12083	659	896	876
2009	701	west kazakhstan	Oral	49293	25238	24055	163645	77562	86083	30606	7775	22831	451	0.0313194	0	60	60	30.5565	19.7991	13781	50	8	16	29	149.2	279.6	48.9	144.4	243544	129588	95882	6097	830	5120
2009	702	west kazakhstan	Akzhaiyk	12591	6430	6161	27798	14996	12802	3922	1182	2740	45428	3.15472	0	25	25	0.0783658	0.871069	3560	17	0	25	0	67.7	160.2	14.2	69.5	44311	42180	1753	72	4	124
2009	703	west kazakhstan	Borli	13170	6766	6404	37981	19867	18114	5301	1657	3644	6419	0.445764	0	27	27	0.206107	1.27923	1323	9	0	5	0	82.9	203.7	16.2	48.8	56452	36454	11306	4509	220	1032
2009	704	west kazakhstan	Zhanakala	7448	3802	3646	14662	7680	6982	1734	491	1243	37813	2.6259	0	20	20	0.0481845	0.677535	1822	13	0	5	0	92	276.8	14.6	77	23844	23307	99	22	4	309
2009	705	west kazakhstan	Zhanibek	5097	2599	2498	11584	6198	5386	1630	411	1219	15141	1.05146	0	17	17	0.0904167	0.908291	1369	11	0	5	0	98.5	147.4	14.2	82.1	18311	17674	480	28	2	30
2009	706	west kazakhstan	Zelenov	11728	6012	5716	35348	18131	17217	8110	2535	5575	13667	0.949097	0	53	53	1.78525	4.37336	24399	38	0	31	0	50.7	139.5	14.7	58.1	55186	27462	22623	1796	301	963
2009	707	west kazakhstan	Kaztalovka	10824	5602	5222	21527	11557	9970	2994	864	2130	35192	2.44389	0	17	17	0.0747897	0.77007	2632	11	0	17	0	62.6	198.1	15.1	77.1	35345	34811	276	19	5	172
2009	708	west kazakhstan	Karatobe	5868	3026	2842	11899	6466	5433	1467	478	989	17340	1.20417	0	16	16	0.049827	0.680463	864	10	0	16	0	83.5	161.1	15.1	81.4	19234	19106	99	5	1	10
2009	709	west kazakhstan	Bokeiordasy	5024	2551	2473	11529	6220	5309	1396	384	1012	34354	2.38569	0	17	17	0.042586	0.594425	1463	11	0	17	0	95	234	17.9	87.2	17949	17932	0	0	0	15
2009	710	west kazakhstan	Syrym	7195	3670	3525	15720	8449	7271	2121	627	1494	22059	1.53187	0	18	18	0.0666395	0.816775	1470	11	0	18	0	104.4	179.8	14.9	81.9	25036	24752	216	17	23	1
2009	711	west kazakhstan	Taskala	4345	2187	2158	12488	6500	5988	2034	579	1455	15459	1.07354	0	17	17	0.0875218	0.911597	1353	10	0	16	0	79.7	143.1	14.3	82.9	18867	16317	1940	101	8	268
2009	712	west kazakhstan	Terekti	10394	5363	5031	27593	14233	13360	4826	1524	3302	16036	1.11361	0	51	51	0.605263	3.13295	9706	37	0	33	0	58.5	177.5	11.2	54.3	42813	34244	5333	1870	77	412
2009	713	west kazakhstan	Shyngyrlau	4648	2366	2282	11212	5828	5384	2033	645	1388	12870	0.89375	0	18	18	0.102953	0.989478	1325	12	0	16	0	123.8	150.8	13.5	77.7	17893	15110	1320	677	28	603
2009	801	karaganda	Karagandy	99010	50697	48313	303102	144434	158668	63586	16038	47548	902	0.0626389	8	61	53	40.4113	15.596	36451	49	61	8	43	98.6	137	85.57	138.57	465698	164796	215331	22894	15455	14419
2009	802	karaganda	Balkhash	18348	9411	8937	48402	23910	24492	8343	1894	6449	1778	0.123472	0	60	60	5.97638	11.5313	10626	50	0	37	0	101	187.8	35.56	99.61	75093	44191	23892	1514	1386	1084
2009	803	karaganda	Zhezkazgan	21776	11051	10725	65417	32570	32847	9698	2501	7197	101	0.00701389	18	61	43	48.8812	10.2911	4937	34	59	18	51	113	141.4	40.56	104.86	96891	59795	25725	3773	1281	1241
2009	804	karaganda	Karazhal	5666	2920	2746	11816	5919	5897	1633	462	1171	39	0.00270833	9	35	26	23.2051	7.13669	905	20	21	10	25	68	146.5	15.17	63	19115	13771	3854	423	177	162
2009	805	karaganda	Saran	7608	3866	3742	34771	17293	17478	8143	2388	5755	293	0.0203472	8	53	45	24.7543	12.1687	7253	39	9	35	23	89	128.6	21	48	50522	8120	29534	3003	2868	2623
2009	806	karaganda	Satbaev	18399	9289	9110	45480	22170	23310	6645	1707	4938	24	0.00166667	36	59	23	53	5.62731	1272	11	56	36	55	105	171.6	30.91	89	70524	42752	16281	4150	1169	1809
2009	807	karaganda	Temirtau	31315	16106	15209	115924	56724	59200	27163	7124	20039	544	0.0377778	8	61	53	30.2077	18.4893	16433	49	10	51	25	92	189.8	32.4	78.27	174402	34880	108354	10058	5100	4386
2009	808	karaganda	Shahtinsk	10060	5163	4897	37474	18804	18670	9171	2683	6488	422	0.0293056	8	57	49	23.3602	12.2696	9858	44	9	52	21	109	162.2	34.04	86.06	56705	8261	33856	4069	2476	3061
2009	809	karaganda	Abai	11527	5958	5569	35170	18041	17129	7993	2239	5754	11752	0.816111	0	46	46	1.83943	5.06259	21617	36	0	45	0	80	151	26.33	73	54690	15992	25285	4123	1843	2751
2009	810	karaganda	Aktogai	5583	2958	2625	9986	5389	4597	2106	579	1527	99265	6.8934	0	53	53	0.093064	1.16034	9238	32	0	31	0	96	135.8	14.14	65	17675	16551	845	54	50	4
2009	811	karaganda	Bukhar Zhyrau	12411	6349	6062	40534	21033	19501	6868	2026	4842	25994	1.80514	0	58	58	2.19535	5.43068	57066	45	0	5	0	135.4	193.9	11.7	41	59813	33813	16430	2527	2509	909
2009	812	karaganda	Zhanaarka	8567	4271	4296	16772	9010	7762	2866	857	2009	108441	7.53062	0	33	33	0.122408	1.27034	13274	25	0	32	0	85	106.4	15.25	56	28205	25883	1421	293	236	32
2009	813	karaganda	Karkaraly	11176	5758	5418	25015	13555	11460	3851	1153	2698	63542	4.41264	0	38	38	0.110006	1.21713	6990	27	0	5	0	67.4	82.4	13.24	60	40042	38421	880	189	160	50
2009	814	karaganda	Nura	7228	3699	3529	18890	9988	8902	3010	868	2142	84574	5.87319	0	30	30	0.107362	1.06877	9080	22	0	25	0	65.2	96.1	14.08	52	29128	19458	4633	2039	1204	442
2009	815	karaganda	Osakarov	8245	4199	4046	22785	11679	11106	4335	1232	3103	20398	1.41653	0	40	40	0.561771	2.48628	11459	28	0	27	0	59.4	107.4	18.38	60.79	35365	7891	17726	2351	3032	907
2009	816	karaganda	Ulytau	3960	2070	1890	7731	4396	3335	1519	592	927	201025	13.9601	0	56	56	0.175212	1.81984	35222	47	0	54	0	113.5	113.5	15.9	62	13210	12630	368	61	30	16
2009	817	karaganda	Shet	12226	6285	5941	29242	15527	13715	4370	1200	3170	115754	8.03847	0	32	32	0.0955302	1.06135	11058	24	0	27	0	109	111.3	13.31	59	45838	40393	3085	440	400	373
2009	819	karaganda	Priozer	3544	1803	1741	9262	4552	4710	651	142	509	91	0.00631944	0	46	46	22.6264	11.145	2059	29	12	0	20	59	74.3	15.61	50	13457	6653	5149	654	79	154
2009	901	kyzylorda	Kyzylorda	66971	34477	32494	130174	63666	66508	14798	4123	10675	3669	0.254792	0	59	59	3.24094	9.51702	11891	50	0	48	0	144.8	442	55.2	140.4	211943	191608	9563	389	56	1456
2009	902	kyzylorda	Aral	25285	12997	12288	42462	22124	20338	5433	1695	3738	92874	6.44958	0	37	37	0.0299761	0.75624	2784	26	0	26	0	141.5	285.8	19.5	83.8	73180	73165	8	0	0	1
2009	903	kyzylorda	Zhalagash	13000	6665	6335	26187	13435	12752	2711	920	1791	31858	2.21236	0	25	25	0.0378555	0.686002	1206	16	0	17	0	92.9	240.6	16.6	104.8	41898	41566	58	11	1	0
2009	904	kyzylorda	Zhanakhorgan	26653	13558	13095	42918	22661	20257	4348	1483	2865	26168	1.81722	0	23	23	0.111701	1.01905	2923	16	0	17	0	83.4	199.1	15	76.6	73919	73399	201	13	6	51
2009	905	kyzylorda	Kazaly	25372	13050	12322	43804	22708	21096	5029	1556	3473	61871	4.2966	0	42	42	0.0486011	0.941097	3007	31	0	5	0	114.3	215.1	17.6	89	74205	73592	422	4	28	49
2009	906	kyzylorda	Karmakhshy	15766	8110	7656	30599	15934	14665	3711	1220	2491	51857	3.60118	0	55	55	0.197929	1.89184	10264	41	0	5	0	123.2	262.4	18.9	87.7	50076	48255	273	13	7	67
2009	907	kyzylorda	Syrdariya	12924	6590	6334	24141	12901	11240	2832	1007	1825	33972	2.35917	0	17	17	0.0422995	0.601037	1437	10	0	12	0	95.3	215.6	19.3	104.7	39897	39374	263	6	9	21
2009	908	kyzylorda	Shieli	27324	13708	13616	44032	23407	20625	5089	1714	3375	49281	3.42229	0	35	35	0.0741665	0.972063	3655	26	0	26	0	88.7	173.5	16.6	75.9	76445	73555	1478	72	48	113
2009	1001	kostanay	Kostanai	37667	19270	18397	144130	68323	75807	30581	8055	22526	448	0.0311111	8	61	53	37.6473	18.6694	16866	48	61	44	38	128	0	58.3	155.5	212378	58807	108079	21409	5822	4421
2009	1002	kostanay	Arkalyk	11608	5914	5694	25545	11923	13622	3824	967	2857	19877	1.38035	0	51	51	0.380641	2.67838	7566	41	0	33	0	261	186.9	28.7	108.5	40977	29981	5989	1517	230	889
2009	1003	kostanay	Lisakovsk	6960	3520	3440	27593	13947	13646	7136	2010	5126	285	0.0197917	0	45	45	16.8772	10.6162	4810	33	6	31	14	69	114.8	19.6	67.5	41689	10021	19913	6738	2331	593
2009	1004	kostanay	Rudnyi	20183	10367	9816	82262	41198	41064	21653	5720	15933	415	0.0288194	8	59	51	30.9133	15.7262	12829	47	13	49	29	103	377.3	25.7	76.2	124098	24417	73372	12807	3515	3368
2009	1005	kostanay	Altynsarin	3448	1769	1679	9955	5276	4679	1904	602	1302	9910	0.688194	0	14	14	0.347528	1.56607	3444	9	0	5	0	105	224.6	12.5	54.8	15307	5161	5568	2451	959	188
2009	1006	kostanay	Amangeldi	5634	2919	2715	10005	5348	4657	1430	483	947	48605	3.37535	0	14	14	0.0121387	0.337391	590	9	0	5	0	100	207.2	13	80.5	17069	16679	181	46	4	41
2009	1007	kostanay	Auliekol	10935	5630	5305	30828	15674	15154	6189	1767	4422	20217	1.40396	0	32	32	0.346837	2.12609	7012	23	0	32	0	104	220.8	14.3	61	47952	24686	12826	4823	1939	877
2009	1008	kostanay	Denisov	4472	2319	2153	14404	7555	6849	3084	915	2169	12892	0.895278	0	21	21	0.388846	1.78441	5013	13	0	20	0	64	111	9.2	62.9	21960	6597	7604	4005	1488	385
2009	1009	kostanay	Zhangeldin	5435	2755	2680	9629	5104	4525	1202	383	819	66100	4.59028	0	10	10	0.00786687	0.247771	520	6	0	5	0	330	359.4	8.8	68.7	16266	16094	63	3	8	43
2009	1010	kostanay	Zhetikhara	9689	4987	4702	33828	16563	17265	7545	2048	5497	13818	0.959583	0	50	50	1.2289	4.87229	16981	40	0	44	0	82.2	203.6	11.5	44	51062	20379	19155	5719	1608	1286
2009	1011	kostanay	Kamysty	3787	1903	1884	10368	5468	4900	1672	495	1177	23050	1.60069	0	29	29	0.159132	1.40248	3668	20	0	26	0	89.3	219	11	58.6	15827	7984	3335	2626	351	192
2009	1012	kostanay	Karabalyk	6533	3366	3167	22944	11979	10965	5706	1655	4051	13955	0.969097	0	47	47	1.07367	3.35744	14983	34	0	23	0	97.5	173.4	9.2	52.3	35183	10304	13991	5443	2141	856
2009	1013	kostanay	Karasu	6765	3420	3345	19193	10134	9059	3659	1076	2583	23636	1.64139	0	21	21	0.227365	1.4518	5374	14	0	5	0	95	150	9.5	54.9	29617	9560	10703	4116	1302	578
2009	1014	kostanay	Kostanai	13732	7074	6658	45551	23331	22220	8952	2667	6285	14658	1.01792	0	58	58	2.50744	6.00399	36754	48	0	5	0	103.7	311.3	9	36.1	68235	22953	28124	7640	3791	1041
2009	1015	kostanay	Mendikara	6532	3315	3217	20686	10798	9888	4617	1406	3211	13696	0.951111	0	40	40	0.436624	2.3871	5980	28	0	27	0	85.4	162.2	10.1	63	31835	12658	13118	2652	1375	375
2009	1016	kostanay	Nauryzym	3482	1744	1738	8609	4514	4095	1148	334	814	28626	1.98792	0	17	17	0.0457626	0.63893	1310	10	0	17	0	220.7	391.2	10	56.8	13239	9055	1845	945	185	255
2009	1017	kostanay	Sarykol	5190	2671	2519	16469	8688	7781	3047	871	2176	12360	0.858333	0	42	42	0.585761	2.80855	7240	32	0	27	0	89.9	156.9	8.3	43	24706	8478	8298	5268	698	215
2009	1018	kostanay	Taran	6204	3152	3052	17821	9230	8591	3934	1131	2803	14335	0.995486	0	53	53	1.79665	4.67582	25755	40	0	5	0	119	2236.2	10.2	48.7	27959	7609	10381	4658	2813	450
2009	1019	kostanay	Uzynkol	5314	2757	2557	16807	8710	8097	3525	1073	2452	14155	0.982986	0	27	27	0.277499	1.71118	3928	19	0	5	0	90.4	174.2	7.1	50.7	25646	10486	10757	2532	468	249
2009	1020	kostanay	Fedorov	5914	2970	2944	18532	9675	8857	3917	1110	2807	13707	0.951875	0	40	40	0.885533	2.93179	12138	25	0	40	0	67.4	156.9	12.1	69.9	28363	4754	9988	8084	2337	555
2009	1101	mangystau	Aktau	61490	31641	29849	139425	70043	69382	13040	2929	10111	489	0.0339583	0	61	61	23.272	22.137	11380	51	0	45	16	121.1	223.4	72	124.2	213955	157679	36795	3210	416	1923
2009	1102	mangystau	Zhanaozen	33049	16957	16092	53575	26517	27058	3670	976	2694	679	0.0471528	0	56	56	11.3181	15.1605	7685	47	0	33	6	91.5	266.6	22.8	151.1	90294	87900	1209	79	13	172
2009	1103	mangystau	Beineu	16519	8401	8118	26480	13397	13083	2113	702	1411	56974	3.95653	0	45	45	0.135307	1.63204	7709	33	0	38	0	121	194.1	15.9	68.8	45112	44865	28	3	1	13
2009	1104	mangystau	Karakhiyan	9825	5091	4734	17191	8943	8248	1797	580	1217	98811	6.86187	0	49	49	0.0996245	1.33852	9844	38	0	27	0	123.3	202.1	17.8	62.2	28813	28649	6	0	1	28
2009	1105	mangystau	Mangystau	10959	5580	5379	17358	9396	7962	2012	644	1368	74073	5.14396	0	29	29	0.0552833	0.803165	4095	19	0	25	0	98.5	127.9	21	78	30329	30286	0	3	0	0
2009	1106	mangystau	Tupkaragan	5686	2929	2757	10305	5320	4985	1190	368	822	10726	0.744861	0	57	57	0.774846	4.06553	8311	40	0	5	0	150.4	258.6	20.5	60	17181	16866	149	10	0	37
2009	1201	pavlodar	Pavlodar	62470	31760	30710	222047	106806	115241	43583	10666	32917	1062	0.07375	0	61	61	33.0838	19.2313	35135	50	61	0	27	132.5	221.4	57.6	116.3	328100	123956	152256	22434	8904	7700
2009	1202	pavlodar	Aksu	14745	7477	7268	44565	22667	21898	8823	2353	6470	15199	1.05549	0	59	59	2.62445	6.81079	39889	49	0	5	0	128.8	289.1	28	78.7	68133	29824	27466	4043	2405	1399
2009	1203	pavlodar	Ekibastuz	31247	15851	15396	98600	47993	50607	14086	3614	10472	36166	2.51153	0	61	61	1.92028	7.15485	69449	52	0	48	0	99	169.7	34.9	79.4	143933	70536	52399	7313	3113	4035
2009	1204	pavlodar	Aktogai	4572	2346	2226	10501	5475	5026	1998	630	1368	17976	1.24833	0	55	55	0.439475	2.86447	7900	40	0	22	0	94.7	234.9	10.8	61.4	17071	12606	2320	1001	348	166
2009	1205	pavlodar	Bayanauyl	7433	3850	3583	17740	9273	8467	2792	889	1903	34364	2.38639	0	42	42	0.437929	2.45989	15049	31	0	40	0	100.7	198.6	14.4	64.3	27965	24312	2487	297	357	226
2009	1206	pavlodar	Zhelezin	4061	2074	1987	12778	6783	5995	2886	879	2007	15257	1.05951	0	30	30	0.202661	1.54705	3092	21	0	16	0	61.2	170.1	13.9	60.8	19725	8094	8815	942	1053	236
2009	1207	pavlodar	Ertis	5673	2954	2719	16791	8828	7963	3173	936	2237	20397	1.41646	0	32	32	0.394715	2.05436	8051	23	0	25	0	66.9	175.3	13.1	59	25637	14617	6340	2090	1391	243
2009	1208	pavlodar	Kashyr	5381	2720	2661	14943	7731	7212	3336	971	2365	13060	0.906944	0	39	39	0.447473	2.15525	5844	22	0	28	0	51.1	181	12.9	62.5	23660	9423	10352	1612	1287	193
2009	1209	pavlodar	Lebyazh'e	3534	1845	1689	9712	5243	4469	1619	489	1130	14882	1.03347	0	21	21	0.183309	1.24593	2728	14	0	21	0	12.2	267.1	17.8	64.4	14865	11768	1822	295	234	187
2009	1210	pavlodar	Mai	3054	1563	1491	7886	4323	3563	1332	410	922	32860	2.28194	0	21	21	0.132197	1.03754	4344	14	0	21	0	107.4	268.9	21.8	85.7	12272	10381	923	212	186	225
2009	1211	pavlodar	Pavlodar	6208	3150	3058	19238	10141	9097	3747	1142	2605	11155	0.774653	0	61	61	2.75159	6.79253	30694	51	0	61	0	109.2	268.7	14.6	44.2	29193	13223	10493	2288	1530	415
2009	1212	pavlodar	Uspen	2923	1434	1489	9763	5183	4580	2027	582	1445	10293	0.714792	0	23	23	0.616827	2.37102	6349	15	0	23	0	61.6	222.2	13.9	59.7	14713	4484	4451	3143	1624	156
2009	1213	pavlodar	Sharbakty	5059	2569	2490	15468	7957	7511	3029	875	2154	12813	0.889792	0	44	44	0.69289	2.93184	8878	33	0	5	0	76.6	184.5	15.5	51.1	23556	9135	8599	3118	1556	331
2009	1301	north kazakhstan	Petropavl	32826	16797	16029	130566	62958	67608	30702	7421	23281	386	0.0268056	10	61	51	46.0285	15.4463	17767	47	61	10	52	163.6	265.4	27.2	187.8	194094	40493	129696	5870	2999	7346
2009	1302	north kazakhstan	Aiyrtau	11169	5705	5464	30547	15948	14599	6797	2032	4765	18537	1.28729	0	39	39	0.479635	2.31664	8891	29	0	18	0	85.1	149.4	11.7	61.3	48513	18871	21472	2678	2166	777
2009	1303	north kazakhstan	Akzhar	5966	2989	2977	13556	7241	6315	2121	669	1452	16134	1.12042	0	26	26	0.36203	1.78173	5841	18	0	5	0	120.9	181.4	14	74.7	21643	15995	3114	977	366	307
2009	1304	north kazakhstan	Magzhan Zhumabaev	8825	4620	4205	27730	14480	13250	6072	1727	4345	15241	1.0584	0	47	47	0.857752	3.00329	13073	33	0	32	0	127.7	167.8	11	60.5	42627	12691	23153	2245	2321	578
2009	1305	north kazakhstan	Esil	7141	3660	3481	21785	11625	10160	4699	1407	3292	9742	0.676528	0	29	29	0.793164	2.62871	7727	19	0	28	0	59.9	113.8	11.8	61.4	33625	14513	16271	955	843	208
2009	1306	north kazakhstan	Zhambyl	7516	3779	3737	20324	10814	9510	4041	1237	2804	15028	1.04361	0	23	23	0.327722	1.69479	4925	15	0	23	0	100.9	138.8	8.6	66.4	31881	15254	11830	2521	991	413
2009	1307	north kazakhstan	Kyzylzhar	9240	4771	4469	32917	17190	15727	7355	2177	5178	12351	0.857708	0	60	60	3.19108	6.33998	39413	50	0	5	0	145.7	196.4	9.7	48.4	49512	11846	31249	1607	1899	876
2009	1308	north kazakhstan	Mamlyut	5137	2653	2484	16710	8884	7826	3582	1024	2558	8346	0.579583	0	39	39	0.942128	3.16199	7863	29	0	29	0	114.6	229.2	10	62.9	25429	6824	14538	744	929	1532
2009	1309	north kazakhstan	Shal akyn	6204	3177	3027	16624	8923	7701	3975	1231	2744	9336	0.648333	0	30	30	0.359362	2.0214	3355	22	0	21	0	94	195.5	11.8	64.8	26803	12274	10864	1413	1134	216
2009	1310	north kazakhstan	Akkaiyn	5223	2669	2554	18354	9628	8726	3715	1115	2600	9180	0.6375	0	36	36	1.08802	3.24166	9988	25	0	27	0	59.9	186	10	55	27292	9819	11167	2569	1894	404
2009	1311	north kazakhstan	Taiynsha	13651	7001	6650	36820	19343	17477	6926	1987	4939	21851	1.51743	0	50	50	0.982747	3.29448	21474	39	0	27	0	70.1	152.4	9.7	63.1	57397	15950	12360	7160	5572	388
2009	1312	north kazakhstan	Timiryazev	3892	2008	1884	11660	6126	5534	1835	553	1282	9256	0.642778	0	29	29	0.530467	2.31599	4910	21	0	5	0	86.7	231.2	9.3	66.6	17387	7110	6860	1300	354	359
2009	1313	north kazakhstan	Ualihanov	6499	3264	3235	14885	7906	6979	2024	598	1426	25059	1.74021	0	32	32	0.1273	1.34327	3190	22	0	31	0	111.1	200.9	9.5	55.6	23408	20449	1462	467	240	366
2009	1314	north kazakhstan	Gabyt Musirepov atyn.	11000	5586	5414	31643	16539	15104	5982	1750	4232	23186	1.61014	0	42	42	0.564392	2.62515	13086	32	0	22	0	97.1	99.2	10.8	56	48625	16463	19405	6015	2131	759
2009	1401	turkistan	Shymkent	165930	85467	80463	353373	170865	182508	47693	13268	34425	1846	0.128194	0	60	60	13.3575	16.2013	24658	50	0	51	8	99.7	191.5	26.2	64.1	566996	325777	106943	5771	1576	11802
2009	1403	turkistan	Kentau	25162	12762	12400	54852	26392	28460	7251	2454	4797	12407	0.861597	0	30	30	0.479326	2.09557	5947	21	0	20	0	84.4	139.9	19	59.6	87265	57305	4694	172	53	1640
2009	1404	turkistan	Turkistan	77985	39944	38041	112938	57437	55501	11259	3654	7605	367	0.0254861	0	49	49	15.9128	12.9437	5840	40	6	30	12	72.5	123.1	18.9	68.8	202182	106328	1188	4	0	910
2009	1405	turkistan	Arys	24608	12487	12121	37656	19241	18415	3656	1109	2547	10052	0.698056	0	37	37	0.333764	2.33733	3355	25	0	22	0	116	140.5	17.5	80.2	65920	62761	1972	6	11	419
2009	1406	turkistan	Baidibek	19600	9942	9658	31825	16752	15073	4077	1314	2763	11332	0.786944	0	16	16	0.0601836	0.744373	682	9	0	16	0	108.5	160.9	16.6	66.4	55502	54572	66	7	1	70
2009	1407	turkistan	Kazykurt	40318	20419	19899	58262	30067	28195	5974	1972	4002	6165	0.428125	0	14	14	0.273479	1.48181	1686	8	0	14	0	79.2	89.8	14.7	57.9	104554	98443	0	0	55	230
2009	1408	turkistan	Maktaaral	109271	55965	53306	153409	77895	75514	13465	4135	9330	2813	0.195347	0	33	33	4.27764	4.95268	12033	25	0	27	6	72.5	81.6	15.1	59.8	276145	228302	5381	356	734	1858
2009	1409	turkistan	Ordabasy	34194	17586	16608	59147	30697	28450	6436	2086	4350	4276	0.296944	0	17	17	0.731759	2.40193	3129	11	0	17	0	93.7	152.7	15.4	55.2	99777	94282	1258	68	26	195
2009	1410	turkistan	Otyrar	19851	10162	9689	33792	17631	16161	3691	1199	2492	29880	2.075	0	12	12	0.0377175	0.511399	1127	7	0	12	0	89.3	87.6	15.7	57	57334	57179	46	0	0	11
2009	1411	turkistan	Sairam	98343	50059	48284	143936	73673	70263	14308	4656	9652	1765	0.122569	0	30	30	3.65666	5.50282	6454	20	0	25	0	50.6	60.5	16.2	67.3	256587	69472	4940	434	215	1039
2009	1412	turkistan	Saryagash	100695	51525	49170	146055	74492	71563	13795	4177	9618	11553	0.802292	0	42	42	1.31472	4.28296	15189	32	0	42	0	49.3	134.3	15	57.3	260545	229381	2308	219	329	1954
2009	1413	turkistan	Sozak	19794	10090	9704	31189	16445	14744	3535	1195	2340	66962	4.65014	0	22	22	0.128461	1.10341	8602	15	0	21	0	72.4	126.2	16.9	63.6	54518	49460	971	59	16	65
2009	1414	turkistan	Tole bi	40525	20800	19725	68050	35063	32987	8670	2693	5977	4597	0.319236	0	21	21	0.771808	2.64512	3548	13	0	21	0	75.8	105.1	18.4	68.2	117245	81677	7492	343	230	720
2009	1415	turkistan	Tulkibas	31953	16265	15688	59643	30057	29586	8088	2581	5507	3572	0.248056	0	22	22	1.21277	3.30751	4332	14	0	22	0	76.1	102.4	16.7	65.1	99684	80564	6522	673	415	362
2009	1416	turkistan	Shardara	29158	14929	14229	44074	22513	21561	4057	1348	2709	19076	1.32472	0	21	21	0.108146	1.00788	2063	14	0	14	0	110.7	239.6	14.8	62.8	77289	74103	1998	106	65	290
2009	1501	almaty city	almaty city	288563	148736	139827	916142	431172	484970	160400	40968	119432	1131	0.0785417	0	61	61	37.3546	21.3149	42248	51	61	35	41	75.4	98.2	74.1	93.3	1365105	683995	463802	17658	7738	25321
2009	1601	astana city	astana city	129812	66480	63332	457120	229783	227337	52379	15547	36832	1328	0.0922222	6	61	55	44.0813	15.2885	58540	49	61	12	47	191.8	284	74.7	90.4	639311	405385	160952	19522	9868	11279
2010	101	akmola	Kokshetau	31532	16090	15442	99963	47603	52360	17025	4470	12555	754	0.0523611	0	61	61	17.9801	15.9611	13557	57	0	41	13	109.8	218.3	24.1	62.6	148520	79259	49547	5320	2689	3745
2010	102	akmola	Stepnogor	13682	7155	6527	41869	20953	20916	10315	2711	7604	2585	0.179514	0	47	47	4.40619	9.04618	11390	43	0	45	0	185.9	291.7	31.1	78.3	65866	24140	33793	2614	1774	1330
2010	103	akmola	Akkol	6884	3543	3341	17631	9269	8362	3656	1032	2624	17537	1.21785	0	52	52	0.697554	3.53888	12233	49	0	5	0	125.7	185	19.5	65.3	28171	11702	11206	1435	1573	618
2010	104	akmola	Arshaly	6332	3219	3113	18014	9403	8611	3260	921	2339	11146	0.774028	0	36	36	1.53957	3.54347	17160	32	0	29	0	85.1	143.2	17.4	55.3	27606	10083	12090	1701	1475	417
2010	105	akmola	Astrahan	6267	3244	3023	17035	8954	8081	3535	1068	2467	13591	0.943819	0	36	36	0.526966	2.36494	7162	31	0	5	0	119.6	160.7	16.8	79.2	26837	11185	8664	1827	1657	457
2010	106	akmola	Atbasar	11707	5972	5735	32610	16747	15863	6435	1843	4592	20140	1.39861	0	44	44	0.507547	2.5286	10222	39	0	22	0	124.7	226	16.6	74	50752	18019	19829	4597	2851	1108
2010	107	akmola	Bulandy	8535	4369	4166	21883	11268	10615	4403	1234	3169	9965	0.692014	0	44	44	0.997792	3.73285	9943	38	0	30	0	120.6	193.5	15.4	66.8	34821	12534	15677	1652	2105	473
2010	108	akmola	Egindikol	1797	906	891	4108	2165	1943	792	261	531	9783	0.679375	0	23	23	0.238373	1.55416	2332	20	0	15	0	134.4	194.2	20.9	104.6	6697	3005	2091	729	192	96
2010	109	akmola	Enbekshilder	4503	2336	2167	10853	5776	5077	2304	688	1616	20606	1.43097	0	39	39	0.49374	2.4243	10174	34	0	27	0	92	247.2	12.1	70.1	17660	11571	4228	384	343	326
2010	110	akmola	Ereimentau	8359	4317	4042	19881	10500	9381	3498	1073	2425	32949	2.28812	0	40	40	0.255425	1.88108	8416	36	0	5	0	116.6	230.2	17.2	63.2	31738	20949	7146	1490	803	523
2010	111	akmola	Esil	6469	3281	3188	17306	8958	8348	3626	1015	2611	15811	1.09799	0	45	45	0.471128	2.42733	7449	38	0	22	0	114.5	204	19.3	72.3	27401	8029	10876	3689	1328	763
2010	112	akmola	Zhaksy	5322	2668	2654	13340	6967	6373	2193	646	1547	18467	1.28243	0	27	27	0.240862	1.4705	4448	23	0	16	0	125.4	170.2	14.3	64.9	20855	10101	4713	2948	866	395
2010	113	akmola	Zharkain	3897	1936	1961	9686	5034	4652	1723	473	1250	22287	1.54771	0	26	26	0.141921	1.22485	3163	23	0	24	0	278.3	459.8	22.4	72.6	15306	7058	4604	1448	263	443
2010	114	akmola	Zerendi	10262	5290	4972	25193	13209	11984	4796	1438	3358	15441	1.07229	0	47	47	1.53682	4.09706	23730	44	0	32	0	120.2	235.5	12.3	59.1	40251	26191	10018	1107	1146	487
2010	115	akmola	Korgalzhyn	3037	1528	1509	5901	3124	2777	1121	373	748	16845	1.16979	0	23	23	0.0898783	0.997293	1514	20	0	18	0	112.1	285.4	19.4	80.5	10059	8772	708	196	124	67
2010	116	akmola	Sandyktau	4743	2397	2346	13279	6944	6335	3243	996	2247	11907	0.826875	0	18	18	0.3613	1.6687	4302	15	0	18	0	59.9	96.8	18.4	87.1	21265	4296	12118	817	1394	161
2010	117	akmola	Tselinograd	15601	7968	7633	37695	19794	17901	5196	1527	3669	14136	0.981667	0	45	45	3.78021	5.43466	53437	42	0	42	0	123.5	196.1	21	52.9	58492	42959	8671	1499	1431	946
2010	118	akmola	Shortandy	7035	3605	3430	18772	9786	8986	3629	1025	2604	8687	0.603264	0	41	41	1.50708	4.01091	13092	37	0	30	0	114.8	158.7	16.5	60.1	29436	10580	10910	2023	1898	511
2010	119	akmola	Schuch'e	16240	8358	7882	47197	23879	23318	9964	2766	7198	11470	0.796528	0	57	57	2.35536	6.04717	27016	54	0	31	0	94.2	197.6	18.8	51.8	73401	28897	35278	2284	2281	836
[truncated: 1,763 more rows]
