# Supplementary material for: Tracking tuberculosis control using detailed population health and satellite luminosity data: findings from Kazakhstan
Source: PLoS One. 2026 Apr 22;21(4):e0347191. doi: 10.1371/journal.pone.0347191 (PMC13102244; doi:10.1371/journal.pone.0347191)
Supplement: S1 File — (ZIP) [file pone.0347191.s006.zip › S1 File/Stata do file in TXT format.txt]

clear all
set more off

*replace the path to the folder where the dataset is located
use "File Location/Dataset in Stata.dta", clear

xtset id year
xtdescribe

* creation of new variables
* age_gender percent pyramids

gen pop_total_pyr = pop_0_15_total + pop_16_62_57_total + pop_63_58_total
gen pct_0_15_total = pop_0_15_total/pop_total_pyr
gen pct_0_15_male = pop_0_15_male/pop_total_pyr
gen pct_0_15_female = pop_0_15_female/pop_total_pyr
gen pct_16_62_57_total = pop_16_62_57_total/pop_total_pyr
gen pct_16_62_male = pop_16_62_male/pop_total_pyr
gen pct_16_57_female = pop_16_57_female/pop_total_pyr
gen pct_63_58_total = pop_63_58_total/pop_total_pyr
gen pct_63_plus_male = pop_63_plus_male/pop_total_pyr
gen pct_58_plus_female = pop_58_plus_female/pop_total_pyr

gen pct_male = pct_0_15_male + pct_16_62_male + pct_63_plus_male
gen pct_female = pct_0_15_female + pct_16_57_female + pct_58_plus_female

* ethnic composition variables

gen pct_kaz = kazakhs/all_ethnicities
gen pct_rus = russians/all_ethnicities
gen pct_ukr = ukranians/all_ethnicities
gen pct_ger = germans/all_ethnicities
gen pct_tat = tatars/all_ethnicities

* Implementing Zones of risk

* Zone of emergency & maximal radiation risk

generate zemr = 0
replace zemr = 1 if id == 507 | id == 509 | id == 506 

* Zone of high radiation risk

generate zhr = 0
replace zhr = 1 if id == 510 | id == 512 | id == 508 | id == 511 | id == 521 | id == 519 | id == 504 | id == 501 | id == 505 | id == 1210  

* Zone of minimal radiation risk

generate zmr = 0
replace zmr = 1 if id == 513 | id == 514 | id == 515 | id == 518 | id == 520 | id == 813 | id == 1209 

* All zones of radiation risk
generate zrr = 0
replace zrr = 1 if zemr == 1 | zhr == 1 | zmr == 1

* Eco disaster zones

* Zone of ecological catastrophe
generate eco_cat = 0
replace eco_cat = 1 if id == 902 | id == 905 | id == 212 

* Zone of ecological crisis
generate eco_crs = 0
replace eco_crs = 1 if id == 901 | id == 903 | id == 904 | id == 906 | id == 907 | id == 908 

* Zone of ecological pre-crisis
generate eco_pcr = 0
replace eco_pcr = 1 if id == 204 | id == 208 | id == 210 | id == 213 | id == 1405 | id == 1410 | id == 1413 | id == 1416 | id == 1404 | id == 1403 | id == 816 

* Zone of ecologica findings
generate eco_fnd = 0
replace eco_fnd = 1 if id == 405 |id == 406 | id == 709 | id == 704 | id == 1104 | id == 1101 | id == 109 | id == 1302 | id == 1314  | id == 707 | id == 703
replace eco_fnd = 1 if id == 1408 | id == 1411 | id == 211 | id == 303 | id == 313

* All zones of ecological risk
gen eco = 0
replace eco = 1 if eco_cat == 1 | eco_crs == 1 | eco_pcr == 1 | eco_fnd == 1


***global variables
global ylist tub_prev_p100000 tub_inc_p100000 

* variable list for ECO
global x1list pct_0_15_total pct_63_58_total pct_male pct_kaz pct_rus MEAN phys_p10000 
* variable list for ZRR
global x2list pct_0_15_male pct_0_15_female pct_16_62_male pct_63_plus_male pct_58_plus_female STD MEAN VARIETY pct_kaz pct_rus nurses_p10000

sum $ylist
sum $x1list
sum $x2list

********************PSM

*************** PSM for ECO
*PSM for zone of Ecological Catastrophe

psmatch2 eco_cat $x1list if zrr != 1 & eco_crs != 1 & eco_pcr != 1 & eco_fnd != 1, out($ylist) kernel common

* commands to obtain the p-values for "after-matching" group (This commands can be applied to any zone)
display "The t-statistic is " r(att_tub_prev_p100000)/r(seatt_tub_prev_p100000)
display "The p-value is " 2*ttail(e(df_r), abs(r(att_tub_prev_p100000)/r(seatt_tub_prev_p100000)))
display "The t-statistic is " r(att_tub_inc_p100000)/r(seatt_tub_inc_p100000)
display "The p-value is " 2*ttail(e(df_r), abs(r(att_tub_inc_p100000)/r(seatt_tub_inc_p100000)))

* Commands to obtain p-values for "before matching group"
* values for the commands below can be found from lists below 
* return list
* eretrun list

* obtaining pre-matching p-values
display "The t-statistic before matching is " 101.976753/24.8115653
display "The p-value is " 2*ttail(e(df_r), abs(101.976753/24.8115653))
display "The t-statistic before matching is " 30.329785/8.2823501
display "The p-value is " 2*ttail(e(df_r), abs(30.329785/8.2823501))

psgraph
 
pstest $x1list, both graph title (zone of ecological catastrophe)

*PSM for zone of Ecological Crisis

psmatch2 eco_crs $x1list if zrr != 1 & eco_cat != 1 & eco_pcr != 1 & eco_fnd != 1, out($ylist) kernel common

* obtaining pre-matching p-values
display "The t-statistic before matching is " 103.178508 /17.9266149
display "The p-value is " 2*ttail(e(df_r), abs(103.178508 /17.9266149))
display "The t-statistic before matching is " 33.6078552/5.98578148 
display "The p-value is " 2*ttail(e(df_r), abs(33.6078552/5.98578148))
 
psgraph
 
pstest $x1list, both graph title (zone of ecological crisis)

*PSM for zone of Ecological Pre-crisis

psmatch2 eco_pcr $x1list if zrr != 1 & eco_cat != 1 & eco_crs != 1 & eco_fnd != 1, out($ylist) kernel common

* obtaining pre-matching p-values
display "The t-statistic before matching is " -2.00506503/13.2692987 
display "The p-value is " 2*ttail(e(df_r), abs(-2.00506503/13.2692987))
display "The t-statistic before matching is " -3.93959296/4.39778741
display "The p-value is " 2*ttail(e(df_r), abs(-3.93959296/4.39778741))
 
psgraph
 
pstest $x1list, both graph title (zone of ecological pre-crisis)

*PSM for zone of Ecological Findings

psmatch2 eco_fnd $x1list if zrr != 1 & eco_cat != 1 & eco_crs != 1 & eco_pcr != 1, out($ylist) kernel common

* obtaining pre-matching p-values
display "The t-statistic before matching is " 9.21556894/11.5772144
display "The p-value is " 2*ttail(e(df_r), abs(9.21556894/11.5772144))
display "The t-statistic before matching is " -7.43679392/3.67636116
display "The p-value is " 2*ttail(e(df_r), abs(-7.43679392/3.67636116))
 
psgraph
 
pstest $x1list, both graph title (zone of ecological findings)

*************** PSM for ZRR
*PSM for Emergency and maximal radiation zones

psmatch2 zemr $x2list if zhr != 1 & zmr != 1 & eco != 1, out($ylist) kernel common

* obtaining pre-matching p-values
display "The t-statistic before matching is " 14.5954895/24.6454045
display "The p-value is " 2*ttail(e(df_r), abs(14.5954895/24.6454045))
display "The t-statistic before matching is " 13.2021469/8.19614684 
display "The p-value is " 2*ttail(e(df_r), abs(13.2021469/8.19614684))
 
psgraph
 
pstest $x2list, both graph title (zone of extreme/maximal radiation)

* PSM for high radiation zone

psmatch2 zhr $x2list if zemr != 1 & zmr != 1 & eco != 1, out($ylist) kernel common

* obtaining pre-matching p-values
display "The t-statistic before matching is " -27.8332824/13.7882305
display "The p-value is " 2*ttail(e(df_r), abs(-27.8332824/13.7882305))
display "The t-statistic before matching is " -3.84083555/4.54432726
display "The p-value is " 2*ttail(e(df_r), abs(-3.84083555/4.54432726))

psgraph
 
pstest $x2list, both graph title(zone of high radiation)

* PSM for minimal radiation zone

psmatch2 zmr $x2list if zemr != 1 & zhr != 1 & eco != 1, out($ylist) kernel common

psgraph
 
pstest $x2list, both graph title(zone of minimal radiation)

******* REGRESSIONS

********regression tables 
*Table 5
*prevalence 
*2000-18 FE cluster SE
xi: reg tub_prev_p100000 zemr zhr zmr eco_cat eco_crs eco_pcr eco_fnd pct_0_15_male pct_0_15_female pct_16_62_male pct_63_plus_male pct_58_plus_female STD MEAN MAX SUM pct_rus pct_ukr i.year, vce(cluster district)
outreg2 using table4.doc, replace ctitle(TB prevalence) addtext(Year FE, Yes, Cluster SE, Yes)
* addtext(Year FE, YES) addtext(cluster SE, YES)

*incidence
*2000-18 FE cluster SE
xi: reg tub_inc_p100000 zemr zhr zmr eco_cat eco_crs eco_pcr eco_fnd pct_0_15_male pct_0_15_female pct_16_62_male pct_63_plus_male pct_58_plus_female STD MEAN MAX SUM pct_rus pct_ukr i.year, vce(cluster district)
outreg2 using table4.doc, append ctitle(TB incidence) addtext(Year FE, Yes, Cluster SE, Yes)

*Table 6
*prevalence 

*2000-05 FE cluster SE
xi: reg tub_prev_p100000 zemr zhr zmr eco_cat eco_crs eco_pcr eco_fnd pct_0_15_male pct_0_15_female pct_16_62_male pct_63_plus_male pct_58_plus_female STD MEAN MAX SUM pct_rus pct_ukr ib2000.year if year <= 2005, vce(cluster district)
outreg2 using table5.doc, replace ctitle(TB prevalence Year FE 2000-2005) addtext(Year FE, Yes, Cluster SE, Yes)

*2006-12 FE cluster SE
xi: reg tub_prev_p100000 zemr zhr zmr eco_cat eco_crs eco_pcr eco_fnd pct_0_15_male pct_0_15_female pct_16_62_male pct_63_plus_male pct_58_plus_female STD MEAN MAX SUM pct_rus pct_ukr ib2006.year if year > 2005 & year <= 2012, vce(cluster district)
outreg2 using table5.doc, append ctitle(TB prevalence Year FE 2006-2012) addtext(Year FE, Yes, Cluster SE, Yes)

*2013-18 FE cluster SE
xi: reg tub_prev_p100000 zemr zhr zmr eco_cat eco_crs eco_pcr eco_fnd pct_0_15_male pct_0_15_female pct_16_62_male pct_63_plus_male pct_58_plus_female STD MEAN MAX SUM pct_rus pct_ukr ib2013.year if year > 2012, vce(cluster district)
outreg2 using table5.doc, append ctitle(TB prevalence Year FE 2013-2018) addtext(Year FE, Yes, Cluster SE, Yes)

*incidence

*2000-05 FE cluster SE
xi: reg tub_inc_p100000 zemr zhr zmr eco_cat eco_crs eco_pcr eco_fnd pct_0_15_male pct_0_15_female pct_16_62_male pct_63_plus_male pct_58_plus_female STD MEAN MAX SUM pct_rus pct_ukr ib2000.year if year <= 2005, vce(cluster district)
outreg2 using table5.doc, append ctitle(TB incidence Year FE 2000-2005) addtext(Year FE, Yes, Cluster SE, Yes)

*2006-12 FE cluster SE
xi: reg tub_inc_p100000 zemr zhr zmr eco_cat eco_crs eco_pcr eco_fnd pct_0_15_male pct_0_15_female pct_16_62_male pct_63_plus_male pct_58_plus_female STD MEAN MAX SUM pct_rus pct_ukr ib2006.year if year > 2005 & year <= 2012, vce(cluster district)
outreg2 using table5.doc, append ctitle(TB incidence Year FE 2006-2012) addtext(Year FE, Yes, Cluster SE, Yes)

*2013-18 FE cluster SE
xi: reg tub_inc_p100000 zemr zhr zmr eco_cat eco_crs eco_pcr eco_fnd pct_0_15_male pct_0_15_female pct_16_62_male pct_63_plus_male pct_58_plus_female STD MEAN MAX SUM pct_rus pct_ukr ib2013.year if year > 2012, vce(cluster district)
outreg2 using table5.doc, append ctitle(TB incidence Year FE 2013-2018) addtext(Year FE, Yes, Cluster SE, Yes)


************** Time trend figures

* prevalence of TB
egen  tub_prev_p100000_zemr = mean(tub_prev_p100000/(zemr==1)), by(year)
egen  tub_prev_p100000_zhr = mean(tub_prev_p100000/(zhr==1)), by(year)
egen  tub_prev_p100000_zmr = mean(tub_prev_p100000/(zmr==1)), by(year)
egen  tub_prev_p100000_nnt = mean(tub_prev_p100000/(zemr != 1 & zhr != 1 & zmr != 1 & eco != 1)), by(year)

egen  tub_prev_p100000_cat = mean(tub_prev_p100000/(eco_cat==1)), by(year)
egen  tub_prev_p100000_crs = mean(tub_prev_p100000/(eco_crs==1)), by(year)
egen  tub_prev_p100000_pcr = mean(tub_prev_p100000/(eco_pcr==1)), by(year)
egen  tub_prev_p100000_fnd = mean(tub_prev_p100000/(eco_fnd==1)), by(year)

twoway (tsline tub_prev_p100000_zemr tub_prev_p100000_zhr tub_prev_p100000_zmr tub_prev_p100000_nnt, clpattern(solid dash longdash_dot shortdash_dot)),title("Prevalence of tuberculosis: zones of radiation risk") legend( label (1 "zone of extreme/maximal radiation") label(2 "zone of high radiation") label (3 "zone of minimal radiation") label (4 "all control group"))
twoway (tsline tub_prev_p100000_cat tub_prev_p100000_crs tub_prev_p100000_pcr tub_prev_p100000_fnd tub_prev_p100000_nnt, clpattern(solid dash dot longdash_dot shortdash_dot)),title("Prevalence of tuberculosis: zones of ecological risk") legend( label (1 "zone of ecological catastrophe") label(2 "zone of ecological crisis") label (3 "zone of ecological pre-crisis") label (4 "zone of ecological findings") label (5 "All control group"))

* incidence of TB
egen  tub_inc_p100000_zemr = mean(tub_inc_p100000/(zemr==1)), by(year)
egen  tub_inc_p100000_zhr = mean(tub_inc_p100000/(zhr==1)), by(year)
egen  tub_inc_p100000_zmr = mean(tub_inc_p100000/(zmr==1)), by(year)
egen  tub_inc_p100000_nnt = mean(tub_inc_p100000/(zemr != 1 & zhr != 1 & zmr != 1 & eco != 1)), by(year)

egen  tub_inc_p100000_cat = mean(tub_inc_p100000/(eco_cat==1)), by(year)
egen  tub_inc_p100000_crs = mean(tub_inc_p100000/(eco_crs==1)), by(year)
egen  tub_inc_p100000_pcr = mean(tub_inc_p100000/(eco_pcr==1)), by(year)
egen  tub_inc_p100000_fnd = mean(tub_inc_p100000/(eco_fnd==1)), by(year)

twoway (tsline tub_inc_p100000_zemr tub_inc_p100000_zhr tub_inc_p100000_zmr tub_inc_p100000_nnt, clpattern(solid dash longdash_dot shortdash_dot)),title("Incidence of tuberculosis: zones of radiation risk") legend( label (1 "zone of extreme/maximal radiation") label(2 "zone of high radiation") label (3 "zone of minimal radiation") label (4 "all control group")) 
twoway (tsline tub_inc_p100000_cat tub_inc_p100000_crs tub_inc_p100000_pcr tub_inc_p100000_fnd tub_inc_p100000_nnt, clpattern(solid dash dot longdash_dot shortdash_dot)),title("Incidence of tuberculosis: zones of ecological risk") legend( label (1 "zone of ecological catastrophe") label(2 "zone of ecological crisis") label (3 "zone of ecological pre-crisis") label (4 "zone of ecological findings") label (5 "All control group")) 


************* Sensitivity analysis - Appendix 5

* variable list for ECO
global x1list pct_0_15_total pct_63_58_total pct_male pct_kaz pct_rus MEAN
* variable list for ZRR
global x2list pct_0_15_male pct_0_15_female pct_16_62_male pct_63_plus_male pct_58_plus_female STD MEAN VARIETY pct_kaz pct_rus

* PSM

*PSM for zone of Ecological Catastrophe
psmatch2 eco_cat $x1list if zrr != 1 & eco_crs != 1 & eco_pcr != 1 & eco_fnd != 1, out($ylist) kernel common

* commands to obtain the p-values (This commands can be applied to any zone)
display "The t-statistic is " r(att_tub_prev_p100000)/r(seatt_tub_prev_p100000)
display "The p-value is " 2*ttail(e(df_r), abs(r(att_tub_prev_p100000)/r(seatt_tub_prev_p100000)))
display "The t-statistic is " r(att_tub_inc_p100000)/r(seatt_tub_inc_p100000)
display "The p-value is " 2*ttail(e(df_r), abs(r(att_tub_inc_p100000)/r(seatt_tub_inc_p100000)))

*psgraph
pstest $x1list, both graph title (zone of ecological catastrophe)

*PSM for zone of Ecological Crisis
psmatch2 eco_crs $x1list if zrr != 1 & eco_cat != 1 & eco_pcr != 1 & eco_fnd != 1, out($ylist) kernel common

* commands to obtain the p-value (This commands can be applied to any zone)
display "The t-statistic is " r(att_tub_prev_p100000)/r(seatt_tub_prev_p100000)
display "The p-value is " 2*ttail(e(df_r), abs(r(att_tub_prev_p100000)/r(seatt_tub_prev_p100000)))
display "The t-statistic is " r(att_tub_inc_p100000)/r(seatt_tub_inc_p100000)
display "The p-value is " 2*ttail(e(df_r), abs(r(att_tub_inc_p100000)/r(seatt_tub_inc_p100000)))

*psgraph
pstest $x1list, both graph title (zone of ecological crisis)

*PSM for zone of Ecological Pre-crisis
psmatch2 eco_pcr $x1list if zrr != 1 & eco_cat != 1 & eco_crs != 1 & eco_fnd != 1, out($ylist) kernel common

* commands to obtain the p-value (This commands can be applied to any zone)
display "The t-statistic is " r(att_tub_prev_p100000)/r(seatt_tub_prev_p100000)
display "The p-value is " 2*ttail(e(df_r), abs(r(att_tub_prev_p100000)/r(seatt_tub_prev_p100000)))
display "The t-statistic is " r(att_tub_inc_p100000)/r(seatt_tub_inc_p100000)
display "The p-value is " 2*ttail(e(df_r), abs(r(att_tub_inc_p100000)/r(seatt_tub_inc_p100000)))

*psgraph
pstest $x1list, both graph title (zone of ecological pre-crisis)

*PSM for zone of Ecological Findings
psmatch2 eco_fnd $x1list if zrr != 1 & eco_cat != 1 & eco_crs != 1 & eco_pcr != 1, out($ylist) kernel common

* commands to obtain the p-value (This commands can be applied to any zone)
display "The t-statistic is " r(att_tub_prev_p100000)/r(seatt_tub_prev_p100000)
display "The p-value is " 2*ttail(e(df_r), abs(r(att_tub_prev_p100000)/r(seatt_tub_prev_p100000)))
display "The t-statistic is " r(att_tub_inc_p100000)/r(seatt_tub_inc_p100000)
display "The p-value is " 2*ttail(e(df_r), abs(r(att_tub_inc_p100000)/r(seatt_tub_inc_p100000)))

*psgraph
pstest $x1list, both graph title (zone of ecological findings)

*************** PSM for ZRR
*PSM for Emergency and maximal radiation zones
psmatch2 zemr $x2list if zhr != 1 & zmr != 1 & eco != 1, out($ylist) kernel common

* commands to obtain the p-value (This commands can be applied to any zone)
display "The t-statistic is " r(att_tub_prev_p100000)/r(seatt_tub_prev_p100000)
display "The p-value is " 2*ttail(e(df_r), abs(r(att_tub_prev_p100000)/r(seatt_tub_prev_p100000)))
display "The t-statistic is " r(att_tub_inc_p100000)/r(seatt_tub_inc_p100000)
display "The p-value is " 2*ttail(e(df_r), abs(r(att_tub_inc_p100000)/r(seatt_tub_inc_p100000)))

*psgraph
pstest $x2list, both graph title (zone of extreme/maximal radiation)

* PSM for high radiation zone
psmatch2 zhr $x2list if zemr != 1 & zmr != 1 & eco != 1, out($ylist) kernel common

* commands to obtain the p-value (This commands can be applied to any zone)
display "The t-statistic is " r(att_tub_prev_p100000)/r(seatt_tub_prev_p100000)
display "The p-value is " 2*ttail(e(df_r), abs(r(att_tub_prev_p100000)/r(seatt_tub_prev_p100000)))
display "The t-statistic is " r(att_tub_inc_p100000)/r(seatt_tub_inc_p100000)
display "The p-value is " 2*ttail(e(df_r), abs(r(att_tub_inc_p100000)/r(seatt_tub_inc_p100000)))

*psgraph
pstest $x2list, both graph title(zone of high radiation)

* PSM for minimal radiation zone
psmatch2 zmr $x2list if zemr != 1 & zhr != 1 & eco != 1, out($ylist) kernel common

* commands to obtain the p-value (This commands can be applied to any zone)
display "The t-statistic is " r(att_tub_prev_p100000)/r(seatt_tub_prev_p100000)
display "The p-value is " 2*ttail(e(df_r), abs(r(att_tub_prev_p100000)/r(seatt_tub_prev_p100000)))
display "The t-statistic is " r(att_tub_inc_p100000)/r(seatt_tub_inc_p100000)
display "The p-value is " 2*ttail(e(df_r), abs(r(att_tub_inc_p100000)/r(seatt_tub_inc_p100000)))

*psgraph
pstest $x2list, both graph title(zone of minimal radiation)


* Regressions

*prevalence 
*2000-18 FE cluster SE with healthcare controls (we add # of physicians per 10'000 and # of nurses per 10'000)
xi: reg tub_prev_p100000 zemr zhr zmr eco_cat eco_crs eco_pcr eco_fnd phys_p10000 nurses_p10000 pct_0_15_male pct_0_15_female pct_16_62_male pct_63_plus_male pct_58_plus_female STD MEAN MAX SUM pct_rus pct_ukr i.year, vce(cluster district)
outreg2 using appendix5.doc, replace ctitle(TB prevalence sensitivity) addtext(Year FE, Yes, Cluster SE, Yes)
* addtext(Year FE, YES) addtext(cluster SE, YES)

*incidence
*2000-18 FE cluster SE with healthcare controls (we add # of physicians per 10'000 and # of nurses per 10'000)
xi: reg tub_inc_p100000 zemr zhr zmr eco_cat eco_crs eco_pcr eco_fnd phys_p10000 nurses_p10000 pct_0_15_male pct_0_15_female pct_16_62_male pct_63_plus_male pct_58_plus_female STD MEAN MAX SUM pct_rus pct_ukr i.year, vce(cluster district)
outreg2 using appendix5.doc, append ctitle(TB incidence sensitivity) addtext(Year FE, Yes, Cluster SE, Yes)
